# Supplementary material for: Identification of a QTL region for ashy stem blight resistance using genome-wide association and linage analysis in common bean recombinant inbred lines derived from BAT 477 and NY6020-4
Source: Front Plant Sci. 2022 Nov 21;13:1019263. doi: 10.3389/fpls.2022.1019263 (PMC9721262; doi:10.3389/fpls.2022.1019263)
Supplement: Supplementary file 1 [file DataSheet_1.xlsx]

## Sheet: S1.parameter
Supplementary TABLE S1 |Parameter of ashy stem blight pathogen rate in different combinations
Parameter	PRI19	PRL19	PRI21	PRI	PRI.L
No. (N)	126	126	126	126	126
Average (Ȳ)	5.03492	4.43016	5.73683	5.38587	5.14694
Maximum (Max)	8.3	7.9	8.83	8.565	8.39875
Minium (Min)	3	2.9	3.23	3.165	3.19875
Range	5.3	5	5.6	5.4	5.2
Standard deviation (SD)	1.08741	1.04539	1.21257	0.990695	0.928297
Standard error (SE)	0.0968738	0.0931309	0.108025	0.0882581	0.0826993
Coefficient of variation (CV)	21.5973	23.5972	21.1367	18.3943	18.0359

## Sheet: S2.ANOVA
Supplementary TABLE S2 | ANOVA for disease rate in different pathogen combinations
Pathogen	Source	DF	Sum of Squares (SS)	Mean of Squares (MS)	F Ratio	Prob > F	Estimated Mean of Squares (EMS)	H%
PRI19	Block	2	80.3545	40.1773	10.0532	<.0001		46.3
	GENOTYPE	129	1826.98	14.1627	3.5438	<.0001	σ2e + rσ2GE + reσ2G
	Block*GENOTYPE	258	1961.42	7.60241	1.9023	<.0001	σ2e + rσ2GE
	Error	1170	4675.88	3.99648	3.99648		σ2e
PRI21	Block	2	123.197	61.5986	16.1341	<.0001		63.5
	GENOTYPE	129	2246.7	17.4163	4.5617	<.0001	σ2e + rσ2GE + reσ2G
	Block*GENOTYPE	258	1638.59	6.35113	1.6635	<.0001	σ2e + rσ2GE
	Error	1170	4466.94	3.8179	3.8179		σ2e
PRL19	Block	2	4.3836	2.1918	0.5424	0.5815		53.2
	GENOTYPE	129	1671.04	12.9538	3.2056	<.0001	σ2e + rσ2GE + rgσ2G
	Block*GENOTYPE	258	1564.98	6.0658	1.501	<.0001	σ2e + rσ2GE
	Error	1170	4728.02	4.04104	4.04104		σ2e
PRI	Block	2	100.338	50.169	25.8164	<.0001		71.2
	GENOTYPE	129	1492.75	11.5717	5.9547	<.0001	σ2e + rσ2GE + reσ2G
	Block*GENOTYPE	258	860.771	3.33632	1.7168	<.0001	σ2e + rσ2GE
	Error	1170	2273.66	1.9433	1.9433		σ2e
PRI.L	Block	2	46.0734	23.0367	11.9143	<.0001		68.7
	GENOTYPE	129	1287.66	9.98187	5.1625	<.0001	σ2e + rσ2GE + reσ2G
	Block*GENOTYPE	258	806.806	3.12716	1.6173	<.0001	σ2e + rσ2GE
	Error	1170	2262.23	1.93353	1.93353		σ2e

## Sheet: S3.r
Supplementary TABLE S3 | Correlation coefficients among different ashy stem blight pathogen combinations
Correlation coefficients (r)	PRI19	PRL19	PRI21	PRI	PRI.L
PRI19	1
PRL19	0.735965	1
PRI21	0.482769	0.355465	1
PRI	0.844255	0.621442	0.87693	1
PRI.L	0.882953	0.778945	0.801982	0.975371	1

## Sheet: S.T4.SNP_marker
Supplementary TABLE S4 | SNP markers associated with five pathogen combinations of ashy stem blight in common bean, based on three models, BLINK, GLM, and MLM in GAPIT 3 and three models, SMP, GLM and MLM in Tassel 5.
SNP	Chr	Position (bp)	PRI19						PRI21						PRL19						PRI						PRI.L						Average LOD [-log(P)]	PRI19			PRI21			PRL19			PRI			PRI.L			Average Rsq
			-Log(P-value) in Tassel			-log(P-value) using GAPIT 3			-Log(P-value) in Tassel			-log(P-value) using GAPIT 3			-Log(P-value) in Tassel			-log(P-value) using GAPIT 3			-Log(P-value) in Tassel			-log(P-value) using GAPIT 3			-Log(P-value) in Tassel			-log(P-value) using GAPIT 3				Rsq in Tassel			Rsq in Tassel			Rsq in Tassel			Rsq in Tassel			Rsq in Tassel
			SMR	GLM	MLM	Blink	GLM	MLM	SMR	GLM	MLM	Blink	GLM	MLM	SMR	GLM	MLM	Blink	GLM	MLM	SMR	GLM	MLM	Blink	GLM	MLM	SMR	GLM	MLM	Blink	GLM	MLM		SMR	GLM	MLM	SMR	GLM	MLM	SMR	GLM	MLM	SMR	GLM	MLM	SMR	GLM	MLM
Chr03_35546329	3	35546329	2.73049	3.54651	2.56384	0.797089	4.31609	3.83625	1.88539	2.44733	1.56864	2.34391	2.82427	1.97169	3.78013	4.82798	2.6073	3.86651	5.11874	3.63589	3.03103	4.04068	2.28988	0.514678	4.45289	3.18906	3.8033	5.11717	2.86328	0.992568	5.30596	3.77154	3.13467	11.489	13.349	11.706	8.418	10.494	7.76	15.098	17.378	12.184	12.543	15.483	10.907	15.175	18.367	13.289	12.9093
Chr03_35694593	3	35694593	4.09168	5.15657	3.3252	0.620226	4.70116	4.1578	1.95585	2.51428	0.611455	2.199	2.66426	1.43649	3.86585	5.13442	2.58004	3.78863	5.03337	3.72113	3.63822	4.72584	1.97062	0.522183	4.53436	2.95177	4.38118	5.67669	2.61618	0.968825	5.3438	3.60311	3.28301	14.204	16.368	15.024	7.061	8.998	3.444	13.475	16.416	12.062	12.735	15.727	9.491	15.129	18.1	12.197	12.6954
Chr03_35694598	3	35694598	3.66764	4.54035	3.26353	0.658796	4.72029	4.16023	1.61565	2.20551	0.859743	2.41555	2.90268	1.66612	3.42005	4.54312	2.50446	3.76096	5.00289	3.66884	3.40554	4.40446	2.19997	0.670702	4.72902	3.12632	4.08766	5.24748	2.77989	1.12279	5.50213	3.74034	3.21976	14.72	16.403	14.753	7.4	9.615	4.585	13.882	16.524	11.727	13.833	16.635	10.51	16.118	18.752	12.912	13.2246
Chr03_35729325	3	35729325	2.8041	3.93629	2.86012	0.358353	4.00976	3.44374	1.17594	1.80272	0.893775	1.59565	1.97713	1.08025	3.78677	5.38405	3.18775	3.49119	4.7014	3.27436	2.48812	3.57643	1.85667	0.171022	3.62915	2.22339	3.33026	4.72308	2.63264	0.534647	4.46635	2.8166	2.74039	11.749	14.565	12.997	5.685	8.122	4.74	15.12	19.013	14.769	10.625	13.982	8.987	13.576	17.189	12.27	12.2259
Chr03_35847673	3	35847673	5.693	6.11632	4.03591	0.735002	5.21519	4.77129	3.051	3.7416	2.04576	2.51292	3.0085	2.39335	4.85777	5.64687	3.10592	3.48613	4.69567	3.50517	5.78412	6.60862	3.75619	0.935733	5.0772	4.12634	6.56844	7.38368	4.23008	1.31009	5.70219	4.54054	4.15469	19.196	19.072	18.181	10.795	13.083	9.884	16.63	17.884	14.402	19.472	21.24	17.538	21.802	22.821	19.462	17.4308
Chr03_36036622	3	36036622	3.99935	4.62788	3.36013	0.887258	5.14699	4.63697	1.5391	2.01055	0.842392	2.18988	2.65412	1.34981	3.5784	4.3843	2.94692	3.70947	4.94595	3.66697	3.47492	4.21221	2.28735	0.5892	4.76209	3.16991	4.14481	4.95405	3.03188	1.00924	5.51595	3.78081	3.24696	13.907	14.834	15.178	5.6	7.262	4.506	12.539	14.214	13.7	12.199	14.152	10.899	14.374	16.007	14.036	12.2271
Chr03_36036641	3	36036641	4.55191	5.25751	3.36013	0.887258	5.14699	4.63697	2.07831	2.64782	0.842392	2.18988	2.65412	1.34981	4.52514	5.48798	2.94692	3.70947	4.94595	3.66697	4.27376	5.14036	2.28735	0.5892	4.76209	3.16991	5.15165	6.15419	3.03188	1.00924	5.51595	3.78081	3.52506	15.669	16.657	15.178	7.487	9.45	4.506	15.585	17.432	13.7	14.787	16.975	10.899	17.542	19.452	14.036	13.957
Chr03_36036651	3	36036651	3.96589	4.64867	3.36013	0.887258	5.14699	4.63697	1.67985	2.18776	0.842392	2.18988	2.65412	1.34981	3.94504	4.85524	2.94692	3.70947	4.94595	3.66697	3.69205	4.51378	2.28735	0.5892	4.76209	3.16991	4.5334	5.49286	3.03188	1.00924	5.51595	3.78081	3.33326	15.716	16.727	15.178	7.644	9.55	4.506	15.647	17.459	13.7	14.802	16.977	10.899	17.571	19.471	14.036	13.9922
Chr03_36036679	3	36036679	4.49568	5.04581	3.25713	0.8299	5.10081	4.58928	1.59329	2.01502	0.434117	1.94345	2.37738	1.1261	4.50565	5.31908	2.84771	3.67822	4.91125	3.66387	3.77643	4.42759	1.83714	0.464237	4.51503	2.94113	4.69516	5.43093	2.57025	0.874235	5.2946	3.58183	3.27141	15.492	16.049	14.725	5.791	7.279	2.602	15.523	16.948	13.248	13.185	14.816	8.902	16.121	17.395	11.993	12.6713
Chr03_36036691	3	36036691	4.7394	5.47122	3.99	1.11161	5.64747	5.17478	2.86328	3.44005	1.6216	2.46538	2.95693	1.63298	4.01739	4.90306	2.85387	3.76287	5.00499	3.69679	4.96481	5.9041	3.24327	0.843476	5.26454	3.74729	5.67469	6.82597	3.84848	1.26672	5.95992	4.28567	3.90609	18.232	19.134	17.975	11.952	13.962	7.996	15.886	17.601	13.277	18.949	21.181	15.191	21.158	23.242	17.713	16.8966
Chr03_36036725	3	36036725	3.99413	4.51422	3.29633	0.720413	5.11902	4.62895	2.24872	2.45842	1.38258	1.76526	2.17374	0.981761	3.63814	4.50446	2.53165	3.67128	4.90353	3.61235	3.94923	4.34814	2.43063	0.331671	4.35435	2.85705	4.50166	5.01349	2.84771	0.721459	5.1546	3.49048	3.20485	15.809	16.325	14.897	9.76	10.532	6.932	14.621	16.407	11.851	15.661	16.458	11.533	17.469	18.059	13.218	13.9688
Chr03_36036772	3	36036772	4.24127	5.42843	3.79623	0.991316	5.52081	5.04404	1.63714	2.11238	1.07201	1.9516	2.38662	1.11352	4.03519	5.41429	2.56384	3.69154	4.92605	3.57925	3.61222	4.62128	2.61083	0.588358	4.73732	3.21482	4.39455	5.61245	3.04767	1.00508	5.4875	3.78635	3.40747	14.683	17.144	17.109	5.946	7.616	5.544	14.022	17.221	11.992	12.65	15.409	12.34	15.171	17.917	14.106	13.258
Chr03_36037038	3	36037038	3.77775	4.84421	3.53808	0.914587	5.20337	4.74438	2.57349	3.31945	1.84832	2.33294	2.81223	1.70869	3.33241	4.5762	2.65365	3.27321	4.452	3.02951	4.20145	5.46544	3.10827	0.74917	4.91751	3.60498	4.76741	6.18509	3.64056	1.06077	5.49963	3.94524	3.536	15.09	17.308	15.963	10.932	13.55	9.004	13.583	16.624	12.388	16.492	19.884	14.578	18.322	21.457	16.769	15.4629
Chr03_36417485	3	36417485	3.7915	5.27555	3.34762	0.470639	4.91198	4.34203	2.1209	2.88606	1.69058	2.40394	2.89	1.54619	3.39712	4.70928	2.15304	3.50914	4.72171	3.33138	3.84738	5.32717	2.74473	0.430885	4.82685	3.10267	4.37774	6.15648	3.07287	0.756626	5.49831	3.6145	3.37516	13.234	16.708	15.123	7.633	10.256	8.303	11.943	15.176	10.184	13.415	17.531	12.936	15.118	19.458	14.219	13.4158
Chr03_36553815	3	36553815	3.45324	4.36731	3.82591	0.625054	5.20906	4.69043	2.73755	3.27112	1.7469	2.38917	2.87386	1.72434	3.15749	4.14827	2.95861	3.51005	4.72274	3.58047	3.81225	4.81347	2.99568	0.474316	4.97334	3.49069	4.28205	5.48935	3.69056	0.795999	5.62572	4.03759	3.44909	12.128	14.067	17.241	9.738	11.539	8.554	11.15	13.509	13.752	13.301	15.992	14.075	14.813	17.563	16.995	13.6278
Chr03_36553823	3	36553823	4.68321	5.8118	3.82591	0.625054	5.20906	4.69043	3.46782	4.1153	1.7469	2.38917	2.87386	1.72434	4.2044	5.40312	2.95861	3.51005	4.72274	3.58047	5.13994	6.36682	2.99568	0.474316	4.97334	3.49069	5.7896	7.26076	3.69056	0.795999	5.62572	4.03759	3.87278	16.083	18.225	17.241	12.176	14.289	8.554	14.565	17.189	13.752	17.506	20.554	14.075	19.488	22.491	16.995	16.2122
Chr03_36553833	3	36553833	3.45324	4.36731	3.82591	0.625054	5.20906	4.69043	2.73755	3.27112	1.7469	2.38917	2.87386	1.72434	3.15749	4.14827	2.95861	3.51005	4.72274	3.58047	3.81225	4.81347	2.99568	0.474316	4.97334	3.49069	4.28205	5.48935	3.69056	0.795999	5.62572	4.03759	3.44909	12.128	14.067	17.241	9.738	11.539	8.554	11.15	13.509	13.752	13.301	15.992	14.075	14.813	17.563	16.995	13.6278
Chr03_36553857	3	36553857	4.39899	5.41423	3.82591	0.625054	5.20906	4.69043	3.20916	3.72893	1.7469	2.38917	2.87386	1.72434	3.88303	4.95817	2.95861	3.51005	4.72274	3.58047	4.9423	6.00934	2.99568	0.474316	4.97334	3.49069	5.6017	6.91144	3.69056	0.795999	5.62572	4.03759	3.76659	17.136	18.97	17.241	13.16	14.936	8.554	15.441	17.765	13.752	18.878	21.489	14.075	20.934	23.477	16.995	16.8535
Chr03_36553870	3	36553870	3.96956	4.81773	3.40543	0.579804	5.10899	4.57873	2.86967	3.31981	1.46661	2.30596	2.78255	1.61345	3.7454	4.69435	2.60206	3.4913	4.70152	3.48932	4.39791	5.30163	2.52143	0.382049	4.84834	3.32434	5.07751	6.15724	3.14528	0.694008	5.5138	3.86227	3.49227	15.728	17.229	15.377	11.981	13.552	7.306	14.981	16.979	12.158	17.133	19.392	11.938	19.304	21.378	14.542	15.2652
Chr03_36660354	3	36660354	3.85291	5.06146	3.52397	0.871501	5.44362	4.9179	2.43652	3.25192	1.24207	2.38624	2.87065	1.6721	3.35452	4.64907	2.23657	3.28328	4.46364	3.26114	4.09662	5.4854	2.46344	0.646405	5.09344	3.59177	4.59571	6.22014	2.93181	0.921021	5.64842	4.01941	3.48309	13.433	16.094	15.9	8.72	11.475	6.306	11.803	14.999	10.551	14.22	17.999	11.679	15.808	19.637	13.585	13.4806
Chr03_36834088	3	36834088	4.60345	5.98619	4.21648	1.14734	5.93703	5.39327	1.49867	2.24033	1.00165	2.54064	3.03847	1.72115	3.75614	5.0464	2.46344	3.95735	5.21752	3.49465	3.79121	5.20591	2.72354	0.680073	5.48262	3.74041	4.54449	6.35391	3.25003	1.11115	6.20655	4.18641	3.68455	17.797	20.596	18.993	6.951	9.742	5.228	15.017	18.025	11.548	15.135	19.104	12.844	17.607	21.932	15.01	15.0353
Chr03_36834256	3	36834256	3.46479	4.42255	3.348	0.744448	5.14808	4.50997	1.78357	2.26841	0.720447	2.01341	2.45652	1.15863	3.96766	5.35454	2.30103	3.69187	4.92642	3.24958	3.11336	4.01303	1.88807	0.156732	4.6052	2.72716	3.80593	4.95032	2.2636	0.481286	5.37615	3.24854	3.07198	12.166	14.231	15.124	6.46	8.154	3.949	13.804	17.05	10.835	11.003	13.533	9.126	13.281	15.996	10.645	11.6905
Chr03_37185993	3	37185993	4.48012	5.65667	3.74203	1.33154	5.40266	4.87968	2.84771	3.48836	1.74958	3.02971	3.55612	2.33637	2.55752	3.404	1.40055	2.89412	4.00547	2.29391	4.87273	6.08166	3.24563	0.641267	5.59374	4.00514	4.84695	6.29561	3.26181	0.736571	5.92676	4.0083	3.61908	15.442	17.789	16.867	10.112	12.255	8.566	9.13	11.241	6.891	16.676	19.737	15.201	16.596	19.848	15.063	14.0943
Chr03_37186030	3	37186030	5.05364	5.59683	3.99749	0.981563	5.29009	4.7144	4.18786	4.36478	2.66555	2.82802	3.34516	2.22809	2.70115	3.26043	1.48705	2.89149	4.00232	2.2835	6.41336	6.88071	4.1196	0.439479	5.37425	3.77734	6.16851	6.8987	4.0127	0.547739	5.74224	3.81679	3.86903	19.229	19.494	18.008	16.448	17.032	12.66	11.387	12.527	7.27	23.384	23.981	19.223	22.654	23.442	18.463	17.6801
Chr03_37186035	3	37186035	5.05364	5.59683	3.99749	0.981563	5.29009	4.7144	4.18786	4.36478	2.66555	2.82802	3.34516	2.22809	2.70115	3.26043	1.48705	2.89149	4.00232	2.2835	6.41336	6.88071	4.1196	0.439479	5.37425	3.77734	6.16851	6.8987	4.0127	0.547739	5.74224	3.81679	3.86903	19.229	19.494	18.008	16.448	17.032	12.66	11.387	12.527	7.27	23.384	23.981	19.223	22.654	23.442	18.463	17.6801
Chr03_37300719	3	37300719	4.17194	5.20207	3.22454	0.285047	5.14038	4.5572	3.23244	4.03784	2.00393	3.13659	3.66649	2.96334	3.09828	4.19965	1.8041	2.83369	3.93275	2.24445	5.02267	6.30307	3.13806	0.368385	5.52762	4.2826	5.28903	6.71981	3.26948	0.434122	5.84717	4.20078	3.67125	14.461	16.498	14.582	11.399	14.04	9.698	10.953	13.663	8.656	17.143	20.372	14.713	17.965	21.022	15.097	14.6841
Chr03_37301244	3	37301244	4.33843	5.22003	3.28303	0.349363	5.21204	4.64277	2.86646	3.58551	1.58403	2.6197	3.12357	2.35621	3.7366	5.02694	2.0752	3.21419	4.38356	2.8135	4.81702	5.91478	2.84466	0.204632	5.15953	3.89681	5.24059	6.39406	3.06534	0.393425	5.68677	4.10772	3.60522	14.993	16.549	14.839	10.179	12.574	7.829	13.055	16.104	9.842	16.502	19.254	13.382	17.816	20.122	14.185	14.4817
Chr03_37381608	3	37381608	5.53775	6.71501	4.27727	0.111111	5.84593	5.2882	1.95195	2.68825	1.23463	2.39084	2.87569	2.00042	3.93979	5.15323	2.66154	3.32827	4.51549	2.98161	4.62928	5.90399	3.14386	0.479762	5.30095	3.98538	5.27283	6.70518	3.51608	0.718221	5.83718	4.23498	3.77416	18.725	20.71	19.268	7.047	9.59	6.272	13.714	16.47	12.428	15.913	19.223	14.74	17.915	20.981	16.206	15.2801
Chr03_37381633	3	37381633	5.29942	6.26346	4.27727	0.111111	5.84593	5.2882	2.07212	2.81248	1.23463	2.39084	2.87569	2.00042	3.0326	3.9156	2.66154	3.32827	4.51549	2.98161	4.62771	5.79798	3.14386	0.479762	5.30095	3.98538	4.94677	6.04651	3.51608	0.718221	5.83718	4.23498	3.6514	17.997	19.478	19.268	7.465	10.011	6.272	10.733	12.807	12.428	15.908	18.915	14.74	16.907	19.149	16.206	14.5523
Chr03_37381665	3	37381665	4.58937	5.90417	4.18533	8.7989	6.11504	5.60816	1.52812	2.24489	1.36401	2.24714	2.71763	2.02277	3.76113	5.15773	2.89279	3.62964	4.85711	3.38423	3.82673	5.16708	3.12306	0.533121	5.31076	4.21498	4.44895	5.92053	3.55666	0.864003	5.95274	4.56259	3.94965	17.751	20.366	18.853	7.064	9.76	6.849	15.034	18.353	13.448	15.253	18.986	14.645	17.298	20.705	16.389	15.3836
Chr03_37381687	3	37381687	4.96521	5.98674	4.07224	0.021642	6.01257	5.47558	2.52724	3.28476	1.97469	2.49635	2.99055	2.24368	3.10632	4.00243	2.65956	3.41752	4.61769	3.10792	4.81982	6.01976	3.40911	0.638747	5.47874	4.29968	5.13871	6.24411	3.7097	0.905101	6.02095	4.5406	3.80626	16.964	18.713	18.344	9.028	11.584	9.568	10.979	13.069	12.418	16.511	19.558	15.946	17.502	19.704	17.082	15.1313
Chr03_37381693	3	37381693	4.78463	5.94432	4.27892	0.740069	5.85886	5.34708	1.95624	2.71897	1.38679	2.28689	2.76154	2.0967	3.09139	4.15053	3.04512	3.47815	4.68663	3.23562	4.26476	5.55471	3.27151	0.501159	5.21521	4.12241	4.66316	5.92668	3.7333	0.794445	5.81957	4.43575	3.6717	16.401	18.595	19.276	7.063	9.691	6.951	10.93	13.515	14.13	14.758	18.203	15.319	16.02	18.811	17.189	14.4568
Chr03_37381697	3	37381697	4.54775	5.70399	4.02594	0.38078	5.75725	5.21668	2.02826	2.81816	1.87484	2.53891	3.03659	2.32198	3.3247	4.57208	2.42481	3.27095	4.44938	2.96557	4.34424	5.66547	3.43743	0.602844	5.38191	4.20826	4.81285	6.2267	3.69478	0.832969	5.88673	4.416	3.69229	17.617	19.799	18.136	8.949	11.808	9.123	13.557	16.611	11.38	16.958	20.478	16.075	18.467	21.574	17.014	15.8364
Chr03_37616128	3	37616128	4.90767	5.79934	4.19176	1.05606	5.70004	5.27707	3.36743	4.0003	2.72584	3.27753	3.81058	2.90113	3.1616	4.01645	1.87778	3.39655	4.59376	2.99062	5.34219	6.39469	4.06514	0.620039	5.94462	4.80553	5.41346	6.76195	4.01447	0.82193	6.40366	4.91037	4.08499	18.768	20.07	18.882	13.703	15.838	12.935	12.996	14.914	8.978	20.132	22.603	18.969	20.353	23.066	18.471	17.3785
Chr03_37885247	3	37885247	3.165	3.84799	2.77989	0.0880435	4.42067	3.90966	3.28275	3.91635	2.9431	3.17225	3.70311	3.67293	3.0213	3.6129	2.10958	2.18308	3.12183	1.79595	4.54844	5.50428	3.54049	0.236696	5.15383	4.41604	4.88579	5.95975	3.65956	0.178835	5.26285	4.14187	3.40783	13.008	14.292	12.647	13.413	15.561	13.92	12.51	13.651	9.994	17.62	19.999	16.547	18.698	20.817	16.855	15.3021
Chr03_38794413	3	38794413	4.95798	4.88924	3.12219	0.67222	5.13747	4.55268	2.98297	3.35638	2.73993	3.32434	3.85807	3.3876	3.14919	3.28084	1.24238	2.43991	3.44817	1.98053	5.29413	5.54803	3.39588	0.440867	5.66957	4.52406	5.52764	5.67533	3.22626	0.375105	5.80311	4.30618	3.61028	16.942	15.596	14.134	10.569	11.821	12.992	11.122	10.859	6.198	17.981	18.183	15.885	18.695	18.096	14.904	14.2651
Chr03_38912965	3	38912965	6.09198	6.52972	4.22393	0.71692	4.73167	4.18202	4.2772	4.61316	2.82974	3.69677	4.22948	3.38601	3.28947	3.50593	1.56019	2.41327	3.4147	1.80667	6.48562	6.97704	3.86085	0.417303	5.7006	4.33981	6.53257	7.16853	3.6633	0.339542	5.81988	4.08499	4.02963	20.394	20.207	19.027	14.798	15.87	13.405	11.588	11.555	7.589	21.559	22.272	18.021	21.697	22.243	16.872	17.1398
Chr03_38912970	3	38912970	5.03099	5.56591	3.94085	0.771652	4.75981	4.19076	3.89743	4.24314	2.73518	3.58383	4.11804	3.20683	2.77728	3.07658	1.28988	2.38203	3.37534	1.7536	5.52786	6.04826	3.4701	0.353304	5.63823	4.19544	5.42987	6.07763	3.24729	0.278088	5.75674	3.95014	3.68907	19.158	19.406	17.755	15.489	16.636	12.979	11.651	11.932	6.407	20.707	21.602	16.224	20.404	21.152	14.998	16.4333
Chr03_38923582	3	38923582	2.62893	3.29057	2.50864	0.0299817	3.77218	3.20525	3.07785	3.55912	2.84466	3.48304	4.01771	3.37567	1.99482	2.60033	1.01381	2.10973	3.02709	1.46261	3.40598	4.13246	2.82391	0.0448944	4.99262	3.69481	3.44165	4.33119	2.65758	0.104016	5.10717	3.43185	2.87234	9.374	10.815	11.469	10.884	12.487	13.466	7.196	8.719	5.191	11.973	13.905	13.29	12.09	14.157	12.376	11.1595
Chr03_38926573	3	38926573	3.08227	3.15056	2.19791	0.380573	3.99932	3.42762	3.1324	3.53609	2.50169	3.42622	3.96079	3.29829	1.55783	1.50934	0.402854	1.62428	2.38246	0.934388	4.3331	4.72688	2.75696	0.00481539	5.08789	3.81098	4.06804	4.46381	2.30892	0.188017	4.94939	3.27508	2.81596	12.721	12.089	10.135	12.895	14.287	11.921	7.178	6.573	2.408	16.922	17.639	12.992	16.054	16.402	10.841	12.0705
Chr03_39009342	3	39009342	4.56946	5.65123	3.51114	0.746436	5.39067	4.78001	4.40523	5.06942	2.60206	4.19406	4.70821	3.64642	3.22356	4.08205	1.54394	3.15517	4.31473	2.59822	5.84952	7.05175	3.51204	9.28694	6.41353	4.83346	6.03185	7.45907	3.59418	9.73249	6.70175	4.79002	4.78162	15.725	17.774	15.844	15.205	17.292	12.378	11.369	13.309	7.518	19.669	22.48	16.416	20.215	23.023	16.559	16.3184
Chr03_39082194	3	39082194	3.95487	4.12285	2.71897	0.014833	3.91193	3.35958	3.83467	4.40661	3.02511	3.09397	3.62259	3.04222	2.42597	2.6073	0.840673	2.0887	2.9998	1.52646	5.34926	5.88472	3.65287	0.0136798	4.80504	3.63949	5.16536	5.73653	3.32695	0.0204572	4.93862	3.41446	3.25148	13.763	13.341	12.384	13.374	15.217	14.288	8.684	8.741	4.421	18.15	19.167	17.062	17.584	18.271	15.355	13.9868
Chr03_39824257	3	39824257	6.21127	7.2254	4.64015	1.22725	6.07923	5.65495	2.75696	3.40108	1.95664	3.26177	3.79455	3.01257	3.74834	4.39833	1.97021	2.87783	3.98591	2.48441	5.38429	6.62423	3.82051	0.653314	6.13834	5.0973	5.80074	7.27306	3.87821	0.640759	6.36488	4.96311	4.17752	20.749	22.076	20.919	9.803	11.968	9.486	13.094	14.256	9.382	18.257	21.284	17.835	19.522	22.525	17.849	16.6003
Chr03_39824268	3	39824268	5.8544	6.65831	4.35876	1.13621	5.87604	5.47686	2.72354	3.33288	2.18575	3.38287	3.91718	3.23347	3.31209	3.93637	1.60942	2.6704	3.73409	2.2359	5.41718	6.43527	4.02623	0.637745	6.1202	5.18966	5.71997	6.96257	3.83295	0.55424	6.26553	4.93644	4.05775	19.683	20.556	19.637	9.697	11.743	10.51	11.663	12.869	7.805	18.358	20.748	18.788	19.278	21.685	17.642	16.0441
Chr03_39826434	3	39826434	3.98039	4.5319	3.29257	0.541799	5.05206	4.59024	3.73276	4.36277	2.85387	2.88703	3.40725	2.62124	2.82974	3.38723	1.63997	2.75452	3.83683	2.37107	4.81707	5.83905	3.57264	0.527905	5.28913	4.12753	5.09801	6.3394	3.66746	0.619303	5.62119	4.14002	3.61107	15.764	16.378	14.881	14.939	17.025	13.506	11.841	12.934	7.939	18.48	20.99	16.694	19.369	21.891	16.891	15.9681
[truncated: 10 more columns]

## Sheet: S.T5.map.data
Supplementary TABLE S5 | SNP information including physical and genetic positions on chromosome 3 and the combined physical and genetic map consisted of (1) 179 SNPs and (2) 7746 SNPs from the 126 common bean RILs of BAT 477 and NY6020-4.
SNP_locus	Physical_position(bp)	Genetic_Position(cM)			SNP_locus	Physical_position(bp)	Genetic_Position(cM)
Chr03_830501	830501	0	The physical and genetic combined map of chromosome 3 consisted of 179 SNPs from the 126 common bean RILs of BAT 477 and NY6020-4.		Chr03_526916	526916	0	The physical and genetic combined map of chromosome 3 consisted of 7746 SNPs from the 126 common bean RILs of BAT 477 and NY6020-4.
Chr03_775364	775364	3.711			Chr03_376183	376183	10.426
Chr03_240863	240863	10.631			Chr03_376202	376202	10.426
Chr03_269342	269342	16.125			Chr03_461336	461336	17.446
Chr03_247742	247742	19.777			Chr03_461342	461342	17.446
Chr03_247944	247944	23.115			Chr03_461351	461351	20.233
Chr03_247850	247850	23.44			Chr03_461295	461295	23.153
Chr03_242121	242121	28.011			Chr03_431148	431148	32.152
Chr03_372892	372892	34.307			Chr03_431115	431115	38.747
Chr03_372802	372802	36.318			Chr03_431152	431152	42.057
Chr03_284360	284360	40.538			Chr03_376240	376240	45.624
Chr03_412024	412024	43.328			Chr03_376243	376243	45.624
Chr03_391836	391836	47.857			Chr03_394532	394532	51.079
Chr03_396266	396266	54.3			Chr03_394539	394539	51.079
Chr03_987204	987204	63.723			Chr03_394472	394472	52.912
Chr03_1014297	1014297	66.979			Chr03_570911	570911	62.381
Chr03_854030	854030	71.183			Chr03_552534	552534	70.393
Chr03_936018	936018	74.739			Chr03_552530	552530	73.494
Chr03_48970	48970	77.534			Chr03_581986	581986	79.841
Chr03_52088	52088	79.29			Chr03_536049	536049	84.96
Chr03_841661	841661	84.046			Chr03_536057	536057	84.96
Chr03_783769	783769	90.688			Chr03_498698	498698	90.447
Chr03_783710	783710	91.663			Chr03_541784	541784	96.886
Chr03_830150	830150	94.772			Chr03_541785	541785	98.486
Chr03_1131141	1131141	100.412			Chr03_541794	541794	100.112
Chr03_1651055	1651055	109.219			Chr03_367761	367761	108.12
Chr03_1702276	1702276	113.155			Chr03_404869	404869	113.488
Chr03_1653133	1653133	116.784			Chr03_383455	383455	117.916
Chr03_1852971	1852971	119.986			Chr03_383268	383268	121.196
Chr03_1964612	1964612	124.163			Chr03_403975	403975	124.721
Chr03_1979932	1979932	127.807			Chr03_403636	403636	127.229
Chr03_1907053	1907053	130.213			Chr03_399455	399455	134.205
Chr03_2051375	2051375	136.81			Chr03_399460	399460	134.205
Chr03_2170423	2170423	141.393			Chr03_399469	399469	134.205
Chr03_2109489	2109489	145.651			Chr03_399472	399472	134.205
Chr03_2203749	2203749	150.109			Chr03_287442	287442	141.968
Chr03_2425496	2425496	158.115			Chr03_284360	284360	148.258
Chr03_2595233	2595233	164.784			Chr03_385424	385424	153.758
Chr03_2665111	2665111	171.029			Chr03_385431	385431	156.143
Chr03_3104537	3104537	181.696			Chr03_385471	385471	158.485
Chr03_3077367	3077367	185.383			Chr03_249006	249006	163.372
Chr03_2776019	2776019	192.074			Chr03_391579	391579	168.717
Chr03_2981501	2981501	197.371			Chr03_392672	392672	173.488
Chr03_3590484	3590484	204.692			Chr03_391301	391301	179.876
Chr03_3644162	3644162	206.827			Chr03_391311	391311	179.876
Chr03_11759712	11759712	226.922			Chr03_391836	391836	190.689
Chr03_7730313	7730313	234.409			Chr03_391840	391840	190.689
Chr03_7359224	7359224	237.703			Chr03_391801	391801	195.135
Chr03_5805350	5805350	244.763			Chr03_391785	391785	199.801
Chr03_7206893	7206893	252.48			Chr03_384318	384318	208.064
Chr03_6982286	6982286	256.913			Chr03_444636	444636	213.945
Chr03_7946149	7946149	260.545			Chr03_444625	444625	216.301
Chr03_8286156	8286156	264.438			Chr03_451908	451908	224.506
Chr03_21945577	21945577	270.218			Chr03_366007	366007	231.888
Chr03_13741754	13741754	274.084			Chr03_366056	366056	233.048
Chr03_22557424	22557424	277.854			Chr03_264582	264582	237.606
Chr03_15064177	15064177	279.64			Chr03_396015	396015	243.181
Chr03_20009448	20009448	283.635			Chr03_396042	396042	245.585
Chr03_23148821	23148821	287.049			Chr03_396056	396056	245.585
Chr03_18422401	18422401	290.599			Chr03_245602	245602	251.85
Chr03_21477461	21477461	294.031			Chr03_249550	249550	256.681
Chr03_14730963	14730963	299.024			Chr03_250122	250122	263.346
Chr03_18933046	18933046	304.995			Chr03_280092	280092	270.135
Chr03_18934516	18934516	306.766			Chr03_280093	280093	270.135
Chr03_18088135	18088135	310.764			Chr03_280075	280075	271.397
Chr03_23269590	23269590	314.663			Chr03_280080	280080	271.397
Chr03_24242467	24242467	319.322			Chr03_396299	396299	274.694
Chr03_25470635	25470635	323.222			Chr03_396244	396244	276.792
Chr03_19696288	19696288	325.933			Chr03_396266	396266	276.792
Chr03_13523071	13523071	330.253			Chr03_396186	396186	279.998
Chr03_13540771	13540771	334.023			Chr03_396156	396156	282.6
Chr03_15069836	15069836	337.806			Chr03_396238	396238	285.967
Chr03_15226726	15226726	341.445			Chr03_396241	396241	285.967
Chr03_23654978	23654978	344.744			Chr03_398105	398105	292.433
Chr03_25633290	25633290	351.876			Chr03_333615	333615	299.586
Chr03_16097029	16097029	358.374			Chr03_333544	333544	304.072
Chr03_30042397	30042397	363.613			Chr03_333690	333690	308.698
Chr03_30602507	30602507	367.953			Chr03_373047	373047	313.358
Chr03_30078686	30078686	372.415			Chr03_373040	373040	314.945
Chr03_30110572	30110572	375.168			Chr03_373062	373062	316.614
Chr03_32501261	32501261	380.2			Chr03_372984	372984	319.583
Chr03_32342362	32342362	385.335			Chr03_372989	372989	319.583
Chr03_32130319	32130319	388.469			Chr03_372960	372960	320.286
Chr03_32427904	32427904	392.492			Chr03_372944	372944	321.006
Chr03_32636227	32636227	398.81			Chr03_372950	372950	321.006
Chr03_33365911	33365911	407.607			Chr03_372780	372780	322.518
Chr03_33374541	33374541	413.514			Chr03_372786	372786	322.518
Chr03_33324986	33324986	418.141			Chr03_372792	372792	322.518
Chr03_34494770	34494770	422.01			Chr03_372799	372799	322.518
Chr03_33548229	33548229	425.993			Chr03_372802	372802	322.518
Chr03_33971405	33971405	433.212			Chr03_372789	372789	323.225
Chr03_35729325	35729325	441.044			Chr03_372818	372818	323.824
Chr03_36036772	36036772	446.524			Chr03_372845	372845	323.824
Chr03_36037050	36037050	447.842			Chr03_372846	372846	323.824
Chr03_36036749	36036749	449.804			Chr03_372892	372892	325.159
Chr03_36036679	36036679	451.577			Chr03_372938	372938	326.604
Chr03_35546329	35546329	456.11			Chr03_382357	382357	330.247
Chr03_35847673	35847673	462.691			Chr03_412024	412024	334.396
Chr03_36553815	36553815	468.428			Chr03_283697	283697	337.559
Chr03_36553857	36553857	468.428			Chr03_454453	454453	340.603
Chr03_36553823	36553823	468.428			Chr03_454457	454457	340.603
Chr03_37010216	37010216	471.417			Chr03_454460	454460	340.603
Chr03_36834256	36834256	474.687			Chr03_454465	454465	342.306
Chr03_36834088	36834088	476.266			Chr03_454468	454468	342.306
Chr03_36854678	36854678	479.453			Chr03_242424	242424	347.099
Chr03_37186030	37186030	483.74			Chr03_460542	460542	355.379
Chr03_39009342	39009342	489.999			Chr03_460558	460558	355.379
Chr03_38926573	38926573	494.09			Chr03_461203	461203	359.614
Chr03_38923582	38923582	499.291			Chr03_461243	461243	362.624
Chr03_39082194	39082194	503.426			Chr03_461276	461276	365.814
Chr03_38912965	38912965	507.966			Chr03_431040	431040	372.84
Chr03_38912970	38912970	508.186			Chr03_405729	405729	377.056
Chr03_37616128	37616128	513.509			Chr03_405736	405736	377.056
Chr03_39824268	39824268	515.756			Chr03_241069	241069	382.729
Chr03_37638327	37638327	518.724			Chr03_238063	238063	387.482
Chr03_37616267	37616267	522.078			Chr03_247671	247671	394.006
Chr03_37616695	37616695	526.114			Chr03_247724	247724	396.083
Chr03_38430674	38430674	532.772			Chr03_247847	247847	400.17
Chr03_38988428	38988428	536.834			Chr03_247929	247929	402.557
Chr03_39188502	39188502	541.599			Chr03_247939	247939	402.557
Chr03_39382290	39382290	547.556			Chr03_247944	247944	402.557
Chr03_38794413	38794413	553.61			Chr03_247855	247855	403.299
Chr03_39193947	39193947	555.928			Chr03_247832	247832	404.035
Chr03_39335291	39335291	558.98			Chr03_247850	247850	404.035
Chr03_39335298	39335298	558.98			Chr03_247853	247853	404.035
Chr03_40361028	40361028	563.726			Chr03_247858	247858	404.035
Chr03_42234383	42234383	573.421			Chr03_247863	247863	404.035
Chr03_41237845	41237845	581.416			Chr03_247870	247870	404.035
Chr03_41814169	41814169	587.939			Chr03_247873	247873	404.035
Chr03_43312961	43312961	598.879			Chr03_247919	247919	404.035
Chr03_43051226	43051226	604.329			Chr03_247922	247922	404.035
Chr03_45182929	45182929	613.93			Chr03_247814	247814	405.239
Chr03_45634021	45634021	619.584			Chr03_247810	247810	406.72
Chr03_46027381	46027381	625.781			Chr03_247801	247801	409.409
Chr03_47821114	47821114	635.217			Chr03_247834	247834	409.409
Chr03_47290240	47290240	639.881			Chr03_247795	247795	410.545
Chr03_48341352	48341352	644.497			Chr03_247742	247742	412.583
Chr03_49633753	49633753	651.326			Chr03_269342	269342	417.038
Chr03_48907952	48907952	656.641			Chr03_247750	247750	421.889
Chr03_50885851	50885851	673.395			Chr03_247755	247755	421.889
Chr03_50986467	50986467	677.604			Chr03_247761	247761	421.889
Chr03_51064878	51064878	685.256			Chr03_247778	247778	421.889
Chr03_50931519	50931519	690.643			Chr03_248001	248001	422.529
Chr03_51136341	51136341	696.432			Chr03_247968	247968	425.208
Chr03_51382817	51382817	703.293			Chr03_247971	247971	425.208
Chr03_51577474	51577474	707.261			Chr03_247964	247964	425.942
Chr03_51501414	51501414	712.112			Chr03_241996	241996	432.779
Chr03_51437923	51437923	715.947			Chr03_242113	242113	436.702
Chr03_51538337	51538337	722.786			Chr03_242117	242117	436.702
Chr03_51704834	51704834	728.317			Chr03_242121	242121	438.723
Chr03_51807446	51807446	732.774			Chr03_242139	242139	439.976
Chr03_51732150	51732150	737.961			Chr03_241893	241893	445.337
Chr03_51775784	51775784	742.461			Chr03_285568	285568	452.538
Chr03_52290603	52290603	750.892			Chr03_285546	285546	454.944
Chr03_52324924	52324924	753.002			Chr03_285543	285543	456.771
Chr03_52224276	52224276	756.371			Chr03_284329	284329	464.77
Chr03_52175965	52175965	759.092			Chr03_324499	324499	473.326
Chr03_52490677	52490677	761.956			Chr03_324519	324519	473.326
Chr03_52463253	52463253	765.007			Chr03_245963	245963	480.443
Chr03_52415911	52415911	768			Chr03_238083	238083	488.453
Chr03_52190183	52190183	771.592			Chr03_240863	240863	495.298
Chr03_52244161	52244161	773.854			Chr03_136320	136320	503.775
Chr03_52161317	52161317	775.795			Chr03_136323	136323	503.775
Chr03_52376497	52376497	780.205			Chr03_73416	73416	507.314
Chr03_52653503	52653503	785.983			Chr03_73429	73429	507.314
Chr03_52765011	52765011	790.714			Chr03_155155	155155	512.835
Chr03_52901672	52901672	795.861			Chr03_160140	160140	519.986
Chr03_52796070	52796070	800.766			Chr03_160215	160215	523.847
Chr03_52723548	52723548	804.062			Chr03_903204	903204	529.161
Chr03_52742085	52742085	806.344			Chr03_903152	903152	531.009
Chr03_52956250	52956250	811.672			Chr03_903159	903159	533.132
Chr03_52976288	52976288	817.254			Chr03_903144	903144	535.348
Chr03_53040662	53040662	823.826			Chr03_852754	852754	538.303
Chr03_53118837	53118837	827.76			Chr03_852761	852761	538.303
Chr03_53157009	53157009	832.115			Chr03_813176	813176	540.564
Chr03_53276939	53276939	835.823			Chr03_834809	834809	542.608
Chr03_53193500	53193500	839.899			Chr03_834784	834784	543.358
Chr03_53233143	53233143	842.071			Chr03_834798	834798	543.358
Chr03_53204506	53204506	846.052			Chr03_834806	834806	543.358
					Chr03_834821	834821	544.172
					Chr03_834832	834832	545.925
					Chr03_852723	852723	548.51
					Chr03_852734	852734	548.51
					Chr03_852742	852742	548.51
					Chr03_775364	775364	551.05
					Chr03_811083	811083	554.195
					Chr03_810973	810973	555.637
					Chr03_810981	810981	555.637
					Chr03_810946	810946	558.208
					Chr03_767696	767696	562.915
					Chr03_767694	767694	563.658
					Chr03_767654	767654	564.789
					Chr03_901650	901650	571.542
					Chr03_872509	872509	576.089
					Chr03_854030	854030	580.352
					Chr03_854031	854031	580.352
					Chr03_853671	853671	584.012
					Chr03_853681	853681	584.012
					Chr03_853580	853580	587.221
					Chr03_853582	853582	587.221
					Chr03_976427	976427	593.954
					Chr03_976475	976475	597.116
					Chr03_976454	976454	599.876
					Chr03_976456	976456	599.876
					Chr03_976474	976474	599.876
					Chr03_976483	976483	599.876
					Chr03_976761	976761	603.425
					Chr03_976765	976765	603.425
					Chr03_976779	976779	605.944
					Chr03_976389	976389	609.254
					Chr03_976027	976027	613.937
					Chr03_976032	976032	616.474
					Chr03_976058	976058	618.334
					Chr03_830150	830150	624.357
					Chr03_830180	830180	626.119
					Chr03_830202	830202	628.435
					Chr03_830211	830211	628.435
					Chr03_830242	830242	628.435
					Chr03_830200	830200	630.169
					Chr03_830205	830205	631.779
					Chr03_830246	830246	631.779
					Chr03_830250	830250	631.779
					Chr03_830301	830301	633.476
					Chr03_830315	830315	633.476
					Chr03_1049357	1049357	636.549
					Chr03_940816	940816	640.183
					Chr03_940814	940814	642.276
					Chr03_929782	929782	645.376
					Chr03_929801	929801	645.376
					Chr03_929818	929818	645.376
					Chr03_929827	929827	645.376
					Chr03_929858	929858	645.376
					Chr03_929862	929862	645.376
					Chr03_783723	783723	647.458
					Chr03_783536	783536	650.682
					Chr03_783640	783640	654.049
					Chr03_783710	783710	654.049
					Chr03_783721	783721	654.049
					Chr03_783661	783661	655.966
					Chr03_783675	783675	655.966
					Chr03_783678	783678	655.966
					Chr03_918747	918747	658.579
					Chr03_918297	918297	664.143
					Chr03_918299	918299	666.406
					Chr03_829860	829860	674.021
					Chr03_783736	783736	678.796
					Chr03_783748	783748	678.796
					Chr03_783750	783750	678.796
					Chr03_783756	783756	678.796
					Chr03_783769	783769	680.294
					Chr03_783772	783772	680.294
					Chr03_918480	918480	682.425
					Chr03_918487	918487	682.425
					Chr03_918514	918514	683.096
					Chr03_918481	918481	683.773
					Chr03_918484	918484	683.773
					Chr03_11694	11694	689.171
					Chr03_11705	11705	692.278
					Chr03_1045041	1045041	700.306
					Chr03_920508	920508	705.15
					Chr03_917942	917942	709.516
					Chr03_917985	917985	710.872
					Chr03_929697	929697	714.999
					Chr03_929702	929702	714.999
					Chr03_782586	782586	717.299
					Chr03_782584	782584	719.685
					Chr03_845802	845802	724.756
					Chr03_830510	830510	732.765
					Chr03_830500	830500	733.984
					Chr03_830501	830501	733.984
					Chr03_834529	834529	742.883
					Chr03_834475	834475	746.647
					Chr03_784989	784989	753.427
					Chr03_784995	784995	754.831
					Chr03_823403	823403	761.248
					Chr03_823369	823369	763.468
					Chr03_823353	823353	765.522
					Chr03_823414	823414	767.35
					Chr03_932187	932187	771.361
					Chr03_849977	849977	775.616
					Chr03_982037	982037	780.655
					Chr03_817222	817222	786.827
					Chr03_817221	817221	789.241
					Chr03_817178	817178	792.009
					Chr03_817186	817186	792.009
					Chr03_817074	817074	794.846
					Chr03_817116	817116	797.213
					Chr03_822854	822854	803.652
					Chr03_52019	52019	809.436
					Chr03_50286	50286	813.685
					Chr03_48918	48918	817.31
					Chr03_48970	48970	819.932
					Chr03_52088	52088	823.057
					Chr03_64208	64208	829.417
					Chr03_838525	838525	836.854
					Chr03_838461	838461	838.515
					Chr03_838487	838487	840.227
					Chr03_935946	935946	845.525
					Chr03_936018	936018	848.896
					Chr03_936060	936060	851.743
					Chr03_936061	936061	851.743
					Chr03_845897	845897	855.768
					Chr03_852699	852699	860.417
					Chr03_852704	852704	860.417
					Chr03_852673	852673	863.591
					Chr03_853520	853520	867.293
					Chr03_853526	853526	867.293
					Chr03_996983	996983	872.909
					Chr03_997015	997015	872.909
					Chr03_1014163	1014163	878.033
					Chr03_1014180	1014180	878.033
					Chr03_986660	986660	880.358
					Chr03_986678	986678	880.358
					Chr03_1019713	1019713	882.994
					Chr03_1019724	1019724	882.994
					Chr03_1019729	1019729	882.994
					Chr03_1019730	1019730	882.994
					Chr03_1019734	1019734	882.994
					Chr03_1019739	1019739	882.994
					Chr03_1019938	1019938	886.066
					Chr03_1019951	1019951	886.859
					Chr03_1020442	1020442	889.382
					Chr03_1020051	1020051	890.659
					Chr03_972909	972909	895.412
					Chr03_987166	987166	899.743
					Chr03_987204	987204	899.743
					Chr03_987205	987205	899.743
					Chr03_1143617	1143617	908.162
					Chr03_1249853	1249853	915.91
					Chr03_1249854	1249854	915.91
					Chr03_1250371	1250371	919.938
					Chr03_1250361	1250361	921.884
					Chr03_1250416	1250416	923.831
					Chr03_1014276	1014276	933.224
					Chr03_1014297	1014297	936.834
					Chr03_1013585	1013585	942.48
					Chr03_1013604	1013604	945.526
					Chr03_1013608	1013608	947.806
					Chr03_985187	985187	955.24
					Chr03_985175	985175	956.493
					Chr03_194798	194798	968.853
					Chr03_12534	12534	978.23
					Chr03_12284	12284	986.006
					Chr03_72370	72370	991.555
					Chr03_73389	73389	996.102
					Chr03_136252	136252	1000.89
					Chr03_124970	124970	1006.6
					Chr03_142774	142774	1012.06
					Chr03_142776	142776	1012.06
					Chr03_142816	142816	1014.36
					Chr03_160227	160227	1022.18
					Chr03_152664	152664	1031.24
					Chr03_152594	152594	1034.6
					Chr03_152744	152744	1038.17
					Chr03_152753	152753	1038.17
					Chr03_152795	152795	1041.86
					Chr03_152867	152867	1047.16
					Chr03_756030	756030	1054.35
					Chr03_24576	24576	1061.86
					Chr03_21775	21775	1066.21
					Chr03_21805	21805	1068.64
					Chr03_852951	852951	1073.15
					Chr03_852928	852928	1076.48
					Chr03_782800	782800	1078.93
					Chr03_782802	782802	1078.93
					Chr03_834977	834977	1083.65
					Chr03_834951	834951	1085.2
					Chr03_834918	834918	1087.9
					Chr03_841661	841661	1093.8
					Chr03_1131196	1131196	1102.89
					Chr03_1131200	1131200	1102.89
					Chr03_1131141	1131141	1104.02
					Chr03_1667177	1667177	1115.9
					Chr03_1649914	1649914	1118.45
					Chr03_1649919	1649919	1119.87
					Chr03_1649915	1649915	1121.38
					Chr03_1648546	1648546	1124.8
					Chr03_1648556	1648556	1124.8
					Chr03_1648568	1648568	1126.62
					Chr03_1651192	1651192	1128.61
					Chr03_1651194	1651194	1128.61
					Chr03_1651143	1651143	1131.38
					Chr03_1651050	1651050	1132.97
					Chr03_1651052	1651052	1132.97
					Chr03_1651055	1651055	1132.97
					Chr03_1651060	1651060	1132.97
					Chr03_1651061	1651061	1132.97
					Chr03_1651066	1651066	1132.97
					Chr03_1651091	1651091	1132.97
					Chr03_1651092	1651092	1132.97
					Chr03_1651097	1651097	1132.97
					Chr03_1651102	1651102	1132.97
					Chr03_1651107	1651107	1132.97
					Chr03_1651116	1651116	1132.97
					Chr03_1651133	1651133	1134.57
					Chr03_1648598	1648598	1135.96
					Chr03_1648624	1648624	1135.96
					Chr03_1648644	1648644	1135.96
					Chr03_1648646	1648646	1135.96
					Chr03_1648576	1648576	1135.96
					Chr03_1648594	1648594	1135.96
					Chr03_1754499	1754499	1138.33
					Chr03_1754505	1754505	1139.44
					Chr03_1857361	1857361	1143.04
					Chr03_1789929	1789929	1145.28
					Chr03_1844635	1844635	1147.68
					Chr03_1844611	1844611	1147.68
					Chr03_1742208	1742208	1148.92
					Chr03_1742211	1742211	1148.92
					Chr03_1742212	1742212	1148.92
					Chr03_1742209	1742209	1149.7
					Chr03_1794588	1794588	1153.9
					Chr03_1784210	1784210	1158.24
					Chr03_1784214	1784214	1158.91
					Chr03_1806178	1806178	1161.7
					Chr03_1750090	1750090	1164.36
					Chr03_1796654	1796654	1168.03
					Chr03_1796691	1796691	1169.76
					Chr03_1796656	1796656	1169.76
					Chr03_1859642	1859642	1174
					Chr03_1859645	1859645	1174
					Chr03_1859607	1859607	1176.53
					Chr03_1859601	1859601	1178.15
					Chr03_1859869	1859869	1180.87
					Chr03_1761924	1761924	1184.18
					Chr03_1859656	1859656	1187.15
					Chr03_1840926	1840926	1193.24
					Chr03_1662312	1662312	1197.01
					Chr03_1672563	1672563	1200.45
					Chr03_1672617	1672617	1203.7
					Chr03_1672648	1672648	1205.38
					Chr03_1672630	1672630	1207.36
					Chr03_1722526	1722526	1210.44
					Chr03_1722525	1722525	1210.44
					Chr03_1722532	1722532	1210.44
					Chr03_1722916	1722916	1213.37
					Chr03_1726041	1726041	1221.82
					Chr03_1726086	1726086	1225.54
					Chr03_1726107	1726107	1228.38
					Chr03_1662841	1662841	1233.72
					Chr03_1662792	1662792	1237.56
					Chr03_1657835	1657835	1242.01
					Chr03_1657841	1657841	1244
					Chr03_1657902	1657902	1247.24
					Chr03_1721901	1721901	1250.37
					Chr03_1721906	1721906	1250.37
					Chr03_1692962	1692962	1254.42
					Chr03_1655942	1655942	1259.33
					Chr03_1656024	1656024	1263.69
					Chr03_1727422	1727422	1268.38
					Chr03_1727388	1727388	1270.84
					Chr03_1727405	1727405	1272.7
					Chr03_1701691	1701691	1275.77
					Chr03_1653148	1653148	1277.25
					Chr03_1653133	1653133	1278.01
					Chr03_1653152	1653152	1280.22
					Chr03_1653243	1653243	1284
					Chr03_1653230	1653230	1285.24
					Chr03_1643708	1643708	1288.17
					Chr03_1643705	1643705	1289.6
					Chr03_1643709	1643709	1289.6
					Chr03_1643799	1643799	1289.6
					Chr03_1651183	1651183	1290.94
					Chr03_1702027	1702027	1293.39
					Chr03_1702029	1702029	1293.39
					Chr03_1701921	1701921	1294.83
					Chr03_1702090	1702090	1297.24
					Chr03_1702110	1702110	1299.09
					Chr03_1702116	1702116	1299.09
					Chr03_1702157	1702157	1300.01
					Chr03_1702160	1702160	1300.01
					Chr03_1702164	1702164	1300.87
					Chr03_1702103	1702103	1301.68
					Chr03_1702122	1702122	1302.48
					Chr03_1702142	1702142	1303.25
					Chr03_1702168	1702168	1304.44
					Chr03_1702175	1702175	1304.44
					Chr03_1702236	1702236	1305.2
					Chr03_1702237	1702237	1305.2
					Chr03_1702239	1702239	1305.2
					Chr03_1702186	1702186	1305.2
					Chr03_1702253	1702253	1305.38
					Chr03_1702265	1702265	1305.38
					Chr03_1702276	1702276	1305.38
					Chr03_1702203	1702203	1305.5
					Chr03_1702228	1702228	1305.5
					Chr03_1702183	1702183	1306.15
					Chr03_1702493	1702493	1309.63
					Chr03_1758729	1758729	1314.9
					Chr03_1558962	1558962	1322.85
					Chr03_1558968	1558968	1326.09
					Chr03_1559095	1559095	1328.58
					Chr03_1735658	1735658	1334.52
					Chr03_1736241	1736241	1336.25
					Chr03_1736213	1736213	1337.25
					Chr03_1851613	1851613	1342.76
					Chr03_1742750	1742750	1345.59
					Chr03_1742764	1742764	1345.59
					Chr03_1796237	1796237	1347.83
					Chr03_1796261	1796261	1347.83
					Chr03_1778580	1778580	1351.16
					Chr03_1778558	1778558	1353.52
					Chr03_1796035	1796035	1359.33
					Chr03_1796054	1796054	1359.33
					Chr03_1795995	1795995	1361.23
					Chr03_1853263	1853263	1368.21
					Chr03_1853218	1853218	1371.12
					Chr03_1853221	1853221	1371.12
					Chr03_1852971	1852971	1374.3
					Chr03_1796377	1796377	1377.86
					Chr03_1796324	1796324	1380.28
					Chr03_1959026	1959026	1386.05
					Chr03_1959716	1959716	1389.25
					Chr03_1959820	1959820	1391.12
					Chr03_1959250	1959250	1393.76
					Chr03_1959200	1959200	1395.78
					Chr03_1973288	1973288	1400.49
					Chr03_1973301	1973301	1400.49
					Chr03_1973133	1973133	1403.65
					Chr03_1972458	1972458	1407.53
					Chr03_1972916	1972916	1413.18
					Chr03_1914828	1914828	1417.31
					Chr03_1914866	1914866	1418.58
					Chr03_1914369	1914369	1420.72
					Chr03_1906465	1906465	1422.65
					Chr03_1906441	1906441	1422.65
					Chr03_1906442	1906442	1422.65
					Chr03_1906688	1906688	1424.37
					Chr03_1906529	1906529	1426.18
					Chr03_1906533	1906533	1426.18
					Chr03_1906376	1906376	1427.95
					Chr03_1906381	1906381	1427.95
					Chr03_1906400	1906400	1427.95
					Chr03_1906401	1906401	1427.95
					Chr03_1906425	1906425	1427.95
					Chr03_1906428	1906428	1427.95
					Chr03_1906691	1906691	1429.84
					Chr03_1906958	1906958	1432.71
					Chr03_1906962	1906962	1432.71
					Chr03_1906917	1906917	1432.71
					Chr03_1906926	1906926	1432.71
					Chr03_1906940	1906940	1432.71
					Chr03_1906942	1906942	1432.71
					Chr03_1906945	1906945	1432.71
					Chr03_1906949	1906949	1432.71
					Chr03_1906952	1906952	1432.71
					Chr03_1907095	1907095	1435.03
					Chr03_1907097	1907097	1435.03
					Chr03_1907118	1907118	1436.44
					Chr03_1907068	1907068	1439.16
					Chr03_1907069	1907069	1439.16
					Chr03_1907079	1907079	1441.69
					Chr03_1907083	1907083	1443.14
					Chr03_1907576	1907576	1446
					Chr03_1930612	1930612	1450.61
					Chr03_1905418	1905418	1455.61
					Chr03_1905443	1905443	1456.38
					Chr03_1905471	1905471	1456.99
					Chr03_1907067	1907067	1459.4
					Chr03_1907070	1907070	1459.4
					Chr03_1907048	1907048	1461.5
					Chr03_1907006	1907006	1463.26
					Chr03_1907025	1907025	1463.26
					Chr03_1907027	1907027	1463.26
					Chr03_1907053	1907053	1463.26
					Chr03_1906997	1906997	1465.16
					Chr03_1907017	1907017	1465.16
					Chr03_1905115	1905115	1467.98
					Chr03_1905123	1905123	1467.98
					Chr03_1963260	1963260	1470.32
					Chr03_1963267	1963267	1470.32
					Chr03_1963284	1963284	1471.62
					Chr03_1963287	1963287	1471.62
					Chr03_1963243	1963243	1473.05
					Chr03_1963165	1963165	1473.92
					Chr03_1963170	1963170	1473.92
					Chr03_1964612	1964612	1476.34
					Chr03_1973467	1973467	1481.09
					Chr03_1973488	1973488	1481.09
					Chr03_1973498	1973498	1481.09
					Chr03_1973508	1973508	1481.09
					Chr03_1973521	1973521	1481.09
					Chr03_1973525	1973525	1481.09
					Chr03_1973526	1973526	1481.09
					Chr03_1980265	1980265	1485.72
					Chr03_1979928	1979928	1489.23
					Chr03_1979932	1979932	1489.23
					Chr03_1979924	1979924	1489.23
					Chr03_1962253	1962253	1491.43
					Chr03_1974264	1974264	1495.06
					Chr03_1974311	1974311	1497.63
					Chr03_1965463	1965463	1499.79
					Chr03_1965493	1965493	1501.55
					Chr03_1983818	1983818	1504.31
					Chr03_1983819	1983819	1504.31
					Chr03_1964574	1964574	1507.54
					Chr03_1960486	1960486	1511.64
					Chr03_1975993	1975993	1519.98
					Chr03_1975997	1975997	1522.84
					Chr03_1976044	1976044	1525.31
					Chr03_1975724	1975724	1531.9
					Chr03_1975664	1975664	1533.81
					Chr03_1975648	1975648	1534.56
					Chr03_1975650	1975650	1534.56
					Chr03_1975660	1975660	1534.56
					Chr03_1975665	1975665	1534.56
					Chr03_1975754	1975754	1536.24
					Chr03_1974543	1974543	1539.66
					Chr03_1974623	1974623	1541.7
					Chr03_1970963	1970963	1545.54
					Chr03_1977429	1977429	1550.35
					Chr03_1977463	1977463	1555.15
					Chr03_1977574	1977574	1559.15
					Chr03_1978116	1978116	1562.33
					Chr03_1978107	1978107	1564.83
					Chr03_1978087	1978087	1567.07
					Chr03_1978039	1978039	1568.91
					Chr03_1978046	1978046	1568.91
					Chr03_1978076	1978076	1570.65
					Chr03_1978079	1978079	1572.64
					Chr03_1978065	1978065	1574.15
					Chr03_1978038	1978038	1574.94
					Chr03_1977824	1977824	1577.13
					Chr03_1977149	1977149	1579.78
					Chr03_1977126	1977126	1581.99
					Chr03_1977161	1977161	1583.45
					Chr03_1977188	1977188	1584.88
					Chr03_1977203	1977203	1586.52
					Chr03_1977439	1977439	1589.97
					Chr03_1958699	1958699	1595.25
					Chr03_1958701	1958701	1596.82
					Chr03_1958695	1958695	1598.28
					Chr03_1958591	1958591	1600.13
					Chr03_1958615	1958615	1601.43
					Chr03_1958719	1958719	1602.95
					Chr03_1958740	1958740	1602.95
					Chr03_1958735	1958735	1604.99
					Chr03_1958784	1958784	1607.1
					Chr03_1958771	1958771	1608.72
					Chr03_1911311	1911311	1614.62
					Chr03_1907918	1907918	1618.47
					Chr03_1907920	1907920	1618.47
					Chr03_1901333	1901333	1621.42
					Chr03_1914893	1914893	1622.37
					Chr03_1934377	1934377	1625.21
					Chr03_1901668	1901668	1628.49
					Chr03_1901678	1901678	1630.37
					Chr03_1901683	1901683	1632.93
					Chr03_1901990	1901990	1636.13
					Chr03_1901984	1901984	1636.13
					Chr03_1960579	1960579	1640.45
					Chr03_1993260	1993260	1650.42
					Chr03_1993291	1993291	1652.69
					Chr03_1993303	1993303	1652.69
					Chr03_1993318	1993318	1652.69
					Chr03_1993340	1993340	1652.69
					Chr03_1918193	1918193	1659.47
					Chr03_2041827	2041827	1666.71
					Chr03_1929428	1929428	1673.03
					Chr03_1929448	1929448	1675.03
					Chr03_2024408	2024408	1682.22
					Chr03_2040839	2040839	1690.97
					Chr03_2045188	2045188	1698.47
					Chr03_2045149	2045149	1701.2
					Chr03_2045154	2045154	1701.2
					Chr03_2045396	2045396	1704.83
					Chr03_2045423	2045423	1704.83
					Chr03_2045448	2045448	1704.83
					Chr03_2045404	2045404	1707.6
					Chr03_1993638	1993638	1713.99
					Chr03_1993641	1993641	1716.78
					Chr03_2044057	2044057	1722.27
					Chr03_1995636	1995636	1726.92
					Chr03_1992389	1992389	1732.65
					Chr03_1991392	1991392	1736.24
					Chr03_2040573	2040573	1741.1
					Chr03_2040466	2040466	1744.33
					Chr03_2040444	2040444	1746.85
					Chr03_2040455	2040455	1748.52
					Chr03_2040447	2040447	1749.28
					Chr03_2040382	2040382	1751.08
					Chr03_2040381	2040381	1752.56
					Chr03_2040395	2040395	1754.14
					Chr03_1991262	1991262	1756.61
					Chr03_2048845	2048845	1761.38
					Chr03_2048846	2048846	1763.22
					Chr03_1997041	1997041	1768.38
					Chr03_1990903	1990903	1774.18
					Chr03_2049899	2049899	1780.59
					Chr03_2049801	2049801	1784.88
					Chr03_2049533	2049533	1787.21
					Chr03_2059864	2059864	1791.99
					Chr03_2065792	2065792	1795.77
					Chr03_2051475	2051475	1799.59
					Chr03_2051487	2051487	1801.34
					Chr03_2051379	2051379	1803.03
					Chr03_2051387	2051387	1803.03
					Chr03_2051389	2051389	1804.23
					Chr03_2051390	2051390	1804.23
					Chr03_2051407	2051407	1804.23
					Chr03_2051327	2051327	1805.51
					Chr03_2051332	2051332	1805.51
					Chr03_2051333	2051333	1805.51
					Chr03_2051338	2051338	1805.51
					Chr03_2051375	2051375	1805.51
					Chr03_2068820	2068820	1807.83
					Chr03_2051318	2051318	1809.68
					Chr03_2051287	2051287	1811.25
					Chr03_2051303	2051303	1812.27
					Chr03_2051556	2051556	1814.47
					Chr03_2110239	2110239	1818.33
					Chr03_2110121	2110121	1822.57
					Chr03_2110046	2110046	1827.95
					Chr03_2109276	2109276	1833.73
					Chr03_2109501	2109501	1840.02
					Chr03_2109489	2109489	1843.38
					Chr03_2109493	2109493	1846.51
					Chr03_2109498	2109498	1846.51
					Chr03_2109446	2109446	1849.66
					Chr03_2109449	2109449	1849.66
					Chr03_2108238	2108238	1855.01
					Chr03_2083528	2083528	1859.19
					Chr03_2083534	2083534	1860.2
					Chr03_2083529	2083529	1861.05
					Chr03_2083326	2083326	1864.12
					Chr03_2083322	2083322	1866.53
					Chr03_2097725	2097725	1869.5
					Chr03_2097781	2097781	1871.64
					Chr03_2097786	2097786	1871.64
					Chr03_2098414	2098414	1876.01
					Chr03_2097981	2097981	1881.04
					Chr03_2097919	2097919	1882.99
					Chr03_2097969	2097969	1884.89
					Chr03_2097972	2097972	1884.89
					Chr03_2153835	2153835	1889.76
					Chr03_2095895	2095895	1894.23
					Chr03_2095952	2095952	1897.83
					Chr03_2098165	2098165	1900.72
					Chr03_2098158	2098158	1902.71
					Chr03_2097882	2097882	1905.05
					Chr03_2098177	2098177	1908.43
					Chr03_2098190	2098190	1908.43
					Chr03_2165849	2165849	1914.15
					Chr03_2165883	2165883	1916.88
					Chr03_2166039	2166039	1920.63
					Chr03_2151560	2151560	1925.53
					Chr03_2084584	2084584	1930.35
					Chr03_2173103	2173103	1935.97
					Chr03_2172747	2172747	1939.58
					Chr03_2172732	2172732	1941.49
					Chr03_2172735	2172735	1941.49
					Chr03_2172779	2172779	1944.12
					Chr03_2172730	2172730	1946.51
					Chr03_2172644	2172644	1948.71
					Chr03_2172655	2172655	1948.71
					Chr03_2172664	2172664	1948.71
					Chr03_2172675	2172675	1948.71
					Chr03_2172636	2172636	1950.85
					Chr03_2172637	2172637	1950.85
					Chr03_2172269	2172269	1953.73
					Chr03_2172255	2172255	1955.8
					Chr03_2172274	2172274	1955.8
					Chr03_2172208	2172208	1959.1
					Chr03_2212075	2212075	1964.82
					Chr03_2208126	2208126	1968.98
					Chr03_2211282	2211282	1973.06
					Chr03_2211344	2211344	1975.04
					Chr03_2211816	2211816	1979.01
					Chr03_2211841	2211841	1981.74
					Chr03_2214179	2214179	1985.46
					Chr03_2203748	2203748	1989.89
					Chr03_2203749	2203749	1989.89
					Chr03_2203773	2203773	1993.87
					Chr03_2203779	2203779	1996.74
					Chr03_2190533	2190533	2000.32
					Chr03_2190396	2190396	2003.09
					Chr03_2190392	2190392	2005.53
					Chr03_2190499	2190499	2009.99
					Chr03_2193021	2193021	2014.96
					Chr03_2193043	2193043	2017.55
					Chr03_2193052	2193052	2019.34
					Chr03_2193068	2193068	2019.34
					Chr03_2194051	2194051	2023.61
					Chr03_2193832	2193832	2025.49
					Chr03_2210893	2210893	2028.41
					Chr03_2209100	2209100	2032.5
					Chr03_2187182	2187182	2040.54
					Chr03_2187394	2187394	2043.84
					Chr03_2187373	2187373	2048
					Chr03_2190798	2190798	2056.88
					Chr03_2190787	2190787	2060.13
					Chr03_2191013	2191013	2066.64
					Chr03_2191020	2191020	2067.61
					Chr03_2193694	2193694	2074.73
					Chr03_2209688	2209688	2076.93
					Chr03_2209790	2209790	2079.03
					Chr03_2206425	2206425	2081.87
					Chr03_2206375	2206375	2084.15
					Chr03_2206340	2206340	2085.79
					Chr03_2206347	2206347	2085.79
					Chr03_2206352	2206352	2085.79
					Chr03_2206357	2206357	2085.79
					Chr03_2206362	2206362	2085.79
					Chr03_2209644	2209644	2088.67
					Chr03_2171929	2171929	2095.6
					Chr03_2171960	2171960	2097.4
					Chr03_2171959	2171959	2099.32
					Chr03_2171911	2171911	2102.14
					Chr03_2171832	2171832	2105.15
					Chr03_2171835	2171835	2105.15
					Chr03_2171779	2171779	2107.45
					Chr03_2171876	2171876	2110.53
					Chr03_2171867	2171867	2112.95
					Chr03_2139703	2139703	2117.56
					Chr03_2169858	2169858	2123.04
					Chr03_2169862	2169862	2123.04
					Chr03_2112088	2112088	2126.81
					Chr03_2110340	2110340	2130.78
					Chr03_2110352	2110352	2132.26
					Chr03_2152620	2152620	2135.98
					Chr03_2152583	2152583	2137.78
					Chr03_2152414	2152414	2140.6
					Chr03_2165567	2165567	2142.35
					Chr03_2152470	2152470	2144.62
					Chr03_2152496	2152496	2144.62
					Chr03_2151987	2151987	2145.73
					Chr03_2151997	2151997	2145.73
					Chr03_2151937	2151937	2146.95
					Chr03_2151877	2151877	2148.99
					Chr03_2151955	2151955	2150.99
					Chr03_2159349	2159349	2154.33
					Chr03_2159315	2159315	2156.06
					Chr03_2159388	2159388	2158.65
					Chr03_2159411	2159411	2158.65
					Chr03_2159529	2159529	2160.53
					Chr03_2151736	2151736	2163.49
					Chr03_2151729	2151729	2165.59
					Chr03_2111665	2111665	2168.13
					Chr03_2162165	2162165	2172.38
					Chr03_2170422	2170422	2177.68
					Chr03_2170423	2170423	2177.68
					Chr03_2170416	2170416	2180.6
					Chr03_2169454	2169454	2185.03
					Chr03_2169455	2169455	2185.03
					Chr03_2169666	2169666	2190.33
					Chr03_2169665	2169665	2191.25
					Chr03_2079635	2079635	2195.42
					Chr03_2085380	2085380	2201.16
					Chr03_2069033	2069033	2208.33
					Chr03_1943313	1943313	2214.43
					Chr03_2039569	2039569	2219.83
					Chr03_2080563	2080563	2226.66
					Chr03_2080601	2080601	2230.8
					Chr03_2080461	2080461	2235.83
					Chr03_2167888	2167888	2241.97
					Chr03_2157062	2157062	2248.35
					Chr03_2110585	2110585	2256.74
					Chr03_2108562	2108562	2263.72
					Chr03_2108520	2108520	2265.33
					Chr03_2108473	2108473	2268.1
					Chr03_2108480	2108480	2269.85
					Chr03_2108416	2108416	2273.25
					Chr03_2108417	2108417	2275.35
					Chr03_2108728	2108728	2277.91
					Chr03_2143710	2143710	2280.35
					Chr03_2165403	2165403	2283.64
					Chr03_2149577	2149577	2287.96
					Chr03_2182518	2182518	2293.49
					Chr03_2186472	2186472	2297.12
					Chr03_2186465	2186465	2297.12
					Chr03_2209317	2209317	2300.71
					Chr03_2209329	2209329	2300.71
					Chr03_2209402	2209402	2303.71
					Chr03_2209418	2209418	2303.71
					Chr03_2181617	2181617	2309.09
					Chr03_2183383	2183383	2316.58
					Chr03_2212565	2212565	2324.81
					Chr03_2212665	2212665	2327.82
					Chr03_2212673	2212673	2327.82
					Chr03_2212616	2212616	2329.33
					Chr03_2212513	2212513	2332.53
					Chr03_2202127	2202127	2340.81
					Chr03_2343498	2343498	2348.92
					Chr03_2550497	2550497	2355.72
					Chr03_2435342	2435342	2361.66
					Chr03_2432829	2432829	2366.72
					Chr03_2432840	2432840	2368.72
					Chr03_2432836	2432836	2371.12
					Chr03_2432832	2432832	2372.9
					Chr03_2432803	2432803	2375.75
					Chr03_2432699	2432699	2378.65
					Chr03_2432710	2432710	2378.65
					Chr03_2420682	2420682	2381.95
					Chr03_2420697	2420697	2381.95
					Chr03_2420714	2420714	2384.74
					Chr03_2420657	2420657	2387.76
					Chr03_2422966	2422966	2393.6
					Chr03_2422859	2422859	2400.69
					Chr03_2424870	2424870	2411.21
					Chr03_2424626	2424626	2414.71
					Chr03_2424629	2424629	2414.71
					Chr03_2429404	2429404	2422.7
					Chr03_2429399	2429399	2424.55
					Chr03_2429009	2429009	2429.76
					Chr03_2429013	2429013	2429.76
					Chr03_2429014	2429014	2429.76
					Chr03_2428978	2428978	2432.72
					Chr03_2425573	2425573	2438.98
					Chr03_2425931	2425931	2443.48
					Chr03_2425389	2425389	2446.73
					Chr03_2425439	2425439	2446.73
					Chr03_2425443	2425443	2446.73
					Chr03_2425449	2425449	2446.73
					Chr03_2425450	2425450	2446.73
					Chr03_2425513	2425513	2447.89
					Chr03_2425519	2425519	2447.89
					Chr03_2425479	2425479	2449.11
					Chr03_2425484	2425484	2449.11
					Chr03_2425489	2425489	2449.11
					Chr03_2425491	2425491	2449.11
					Chr03_2425494	2425494	2449.11
					Chr03_2425496	2425496	2449.11
					Chr03_2425839	2425839	2452.14
					Chr03_2425842	2425842	2452.14
					Chr03_2425822	2425822	2453.73
					Chr03_2425824	2425824	2453.73
					Chr03_2425827	2425827	2453.73
					Chr03_2425832	2425832	2453.73
					Chr03_2558070	2558070	2462.22
					Chr03_2579848	2579848	2471.9
					Chr03_2612343	2612343	2479.78
					Chr03_2628474	2628474	2483.97
					Chr03_2595263	2595263	2486.48
					Chr03_2595267	2595267	2489.04
					Chr03_2595306	2595306	2492.13
					Chr03_2595310	2595310	2492.13
					Chr03_2595316	2595316	2492.13
					Chr03_2595304	2595304	2494.28
					Chr03_2595251	2595251	2497.68
					Chr03_2595244	2595244	2500.41
					Chr03_2595233	2595233	2503.42
					Chr03_2595214	2595214	2505.88
					Chr03_2595222	2595222	2508.08
					Chr03_2595108	2595108	2510.14
					Chr03_2595154	2595154	2510.14
					Chr03_2617588	2617588	2513.55
					Chr03_2625671	2625671	2518.87
					Chr03_2608946	2608946	2523.59
					Chr03_2609017	2609017	2526.75
					Chr03_2624178	2624178	2529.9
					Chr03_2569092	2569092	2536.68
					Chr03_2577981	2577981	2540.46
					Chr03_2568446	2568446	2547.73
					Chr03_2568412	2568412	2549.97
					Chr03_2568419	2568419	2549.97
					Chr03_2568330	2568330	2552.38
					Chr03_2565344	2565344	2556.41
					Chr03_2537316	2537316	2560.11
					Chr03_2537319	2537319	2560.11
					Chr03_2537399	2537399	2562.2
					Chr03_2630822	2630822	2567.94
					Chr03_2613149	2613149	2573.14
					Chr03_2613072	2613072	2575.92
					Chr03_2613073	2613073	2575.92
					Chr03_2613153	2613153	2577.68
					Chr03_2613257	2613257	2582.26
					Chr03_2665286	2665286	2587.63
					Chr03_2665287	2665287	2589.23
					Chr03_2665281	2665281	2590.68
					Chr03_2665251	2665251	2593.14
					Chr03_2665255	2665255	2593.14
					Chr03_2665260	2665260	2593.14
					Chr03_2665261	2665261	2593.14
					Chr03_2665111	2665111	2595.57
					Chr03_2665114	2665114	2597.34
					Chr03_2665117	2665117	2597.34
					Chr03_2665081	2665081	2599.3
					Chr03_2608932	2608932	2603.15
					Chr03_2608685	2608685	2606.55
					Chr03_2608973	2608973	2609.71
					Chr03_2609009	2609009	2612.86
					Chr03_2609010	2609010	2614.78
					Chr03_2608699	2608699	2617.62
					Chr03_2609131	2609131	2620.82
					Chr03_2609147	2609147	2622.96
					Chr03_2609164	2609164	2625.19
					Chr03_2609120	2609120	2627.39
					Chr03_2609202	2609202	2632.06
					Chr03_2609229	2609229	2636.05
					Chr03_2554833	2554833	2643.79
					Chr03_2554834	2554834	2646.65
					Chr03_2565828	2565828	2652.61
					Chr03_2564894	2564894	2654.06
					Chr03_2565363	2565363	2656.09
					Chr03_2622507	2622507	2658.92
					Chr03_2639037	2639037	2662.5
					Chr03_2638970	2638970	2664.33
					Chr03_2677013	2677013	2670.65
					Chr03_2676997	2676997	2671.37
					Chr03_2677027	2677027	2672.01
					Chr03_2677062	2677062	2673.33
					Chr03_2677059	2677059	2674.72
					Chr03_2675429	2675429	2679.64
					Chr03_2675448	2675448	2682.14
					Chr03_2676435	2676435	2684.87
					Chr03_2676514	2676514	2688
					Chr03_2676499	2676499	2690.43
					Chr03_2676506	2676506	2692.77
					Chr03_2676584	2676584	2695
					Chr03_2676636	2676636	2696.87
					Chr03_2676598	2676598	2698.68
					Chr03_2676606	2676606	2698.68
					Chr03_2676540	2676540	2700.96
					Chr03_2676564	2676564	2703.38
					Chr03_2676518	2676518	2705.93
					Chr03_2676718	2676718	2707.86
					Chr03_2664711	2664711	2711.5
					Chr03_2637903	2637903	2718.2
					Chr03_2623793	2623793	2725.79
					Chr03_2623888	2623888	2727.86
					Chr03_2623919	2623919	2729.47
					Chr03_2623834	2623834	2731.04
					Chr03_2623836	2623836	2731.04
					Chr03_2623822	2623822	2732.07
					Chr03_2623832	2623832	2732.07
					Chr03_2623842	2623842	2732.07
					Chr03_2623850	2623850	2732.07
					Chr03_2668810	2668810	2739.06
					Chr03_2672577	2672577	2744.81
					Chr03_2672489	2672489	2745.44
					Chr03_2672551	2672551	2745.68
					Chr03_2672490	2672490	2745.93
					Chr03_2672518	2672518	2745.93
					Chr03_2674520	2674520	2749.72
					Chr03_2674521	2674521	2749.72
					Chr03_2674530	2674530	2749.72
					Chr03_2568976	2568976	2751.49
					Chr03_2674816	2674816	2753.05
					Chr03_2674838	2674838	2754.47
					Chr03_2674845	2674845	2754.47
					Chr03_2674860	2674860	2756.02
					Chr03_2674822	2674822	2757.92
					Chr03_2674823	2674823	2757.92
					Chr03_2674843	2674843	2760.01
					Chr03_2674893	2674893	2761.99
					Chr03_2612657	2612657	2765.69
					Chr03_2776005	2776005	2777.15
					Chr03_2776019	2776019	2779.49
					Chr03_2776116	2776116	2782.15
					Chr03_2776071	2776071	2784.54
					Chr03_2776086	2776086	2784.54
					Chr03_2776094	2776094	2784.54
					Chr03_2776119	2776119	2787.32
					Chr03_2776124	2776124	2787.32
					Chr03_2776096	2776096	2787.32
					Chr03_2775999	2775999	2789.53
					Chr03_2776009	2776009	2789.53
					Chr03_2776015	2776015	2789.53
					Chr03_2776020	2776020	2789.53
					Chr03_2775992	2775992	2792.84
					Chr03_2981108	2981108	2799.46
					Chr03_3058667	3058667	2803.37
					Chr03_3058688	3058688	2804.66
					Chr03_3058711	3058711	2806.18
					Chr03_3112063	3112063	2808.77
					Chr03_3106128	3106128	2811.1
					Chr03_3106127	3106127	2812.99
					Chr03_3106118	3106118	2814.14
					Chr03_3081407	3081407	2816.45
					Chr03_3081421	3081421	2819.51
					Chr03_3082202	3082202	2823.06
					Chr03_3116927	3116927	2825.98
					Chr03_3117498	3117498	2828.79
					Chr03_2955619	2955619	2831.69
					Chr03_3005775	3005775	2834.51
					Chr03_3005557	3005557	2837.53
					Chr03_2910684	2910684	2840.35
					Chr03_3074223	3074223	2844.53
					Chr03_3074242	3074242	2844.53
					Chr03_3074269	3074269	2844.53
					Chr03_3074279	3074279	2844.53
					Chr03_3111886	3111886	2848.63
					Chr03_2940400	2940400	2852.83
					Chr03_3092751	3092751	2860.13
					Chr03_2957711	2957711	2865.36
					Chr03_3058517	3058517	2869.38
					Chr03_2997495	2997495	2873.11
					Chr03_2997493	2997493	2874.56
					Chr03_3081081	3081081	2877
					Chr03_2999593	2999593	2879.14
					Chr03_3086227	3086227	2882.75
					Chr03_2941187	2941187	2886.12
					Chr03_2911928	2911928	2890.61
					Chr03_2911925	2911925	2893.2
					Chr03_2911789	2911789	2897.72
					Chr03_2954132	2954132	2901.86
					Chr03_2954127	2954127	2903.46
					Chr03_3077365	3077365	2909.81
					Chr03_3077367	3077367	2909.81
					Chr03_3092139	3092139	2916.57
					Chr03_3092160	3092160	2919.21
					Chr03_3101252	3101252	2921.12
					Chr03_3101162	3101162	2923.27
					Chr03_3101319	3101319	2925.39
					Chr03_3101292	3101292	2926.85
					Chr03_3101286	3101286	2927.99
					Chr03_3100489	3100489	2930.47
					Chr03_3100579	3100579	2932.91
					Chr03_3100537	3100537	2935.75
					Chr03_3100510	3100510	2937.94
					Chr03_3101284	3101284	2941.71
					Chr03_3082260	3082260	2943.98
					Chr03_2967237	2967237	2946.84
					Chr03_3113229	3113229	2951.54
					Chr03_3113263	3113263	2954.65
					Chr03_3113248	3113248	2957.74
					Chr03_2963281	2963281	2961.13
					Chr03_2963330	2963330	2962.02
					Chr03_2904747	2904747	2964.17
					Chr03_2908720	2908720	2966.72
					Chr03_2910328	2910328	2969.18
					Chr03_2910274	2910274	2970.52
					Chr03_2910282	2910282	2971.45
					Chr03_3104537	3104537	2975.06
					Chr03_2940651	2940651	2979.22
					Chr03_2940648	2940648	2982.42
					Chr03_2940653	2940653	2982.42
					Chr03_3113236	3113236	2987.79
					Chr03_3113266	3113266	2990.49
					Chr03_3113253	3113253	2993.18
					Chr03_3113246	3113246	2995.65
					Chr03_2912463	2912463	2999
					Chr03_2912525	2912525	3002.19
					Chr03_2981051	2981051	3009.17
					Chr03_3116051	3116051	3012.49
					Chr03_3116052	3116052	3012.49
					Chr03_3116002	3116002	3015.12
					Chr03_3116025	3116025	3017.88
					Chr03_3116019	3116019	3017.88
					Chr03_3115990	3115990	3020.96
					Chr03_3115886	3115886	3027.5
					Chr03_3115887	3115887	3027.5
					Chr03_3115890	3115890	3027.5
					Chr03_3080339	3080339	3032.12
					Chr03_2961467	2961467	3034.96
					Chr03_3078830	3078830	3038.86
					Chr03_3065055	3065055	3043.23
					Chr03_3065072	3065072	3043.23
					Chr03_2958858	2958858	3048.04
					Chr03_2936966	2936966	3051.42
					Chr03_3109844	3109844	3054.86
					Chr03_2936749	2936749	3059.18
					Chr03_2936780	2936780	3061.69
					Chr03_2936747	2936747	3063.69
					Chr03_2936813	2936813	3066.5
					Chr03_2902726	2902726	3071.08
					Chr03_3024325	3024325	3076.07
					Chr03_3024365	3024365	3078.24
					Chr03_3024354	3024354	3080.81
					Chr03_3079289	3079289	3083.78
					Chr03_3075985	3075985	3086.41
					Chr03_3075957	3075957	3088.13
					Chr03_3104001	3104001	3092.7
					Chr03_3093380	3093380	3098.31
					Chr03_3093355	3093355	3102
					Chr03_2954301	2954301	3106.34
					Chr03_3086373	3086373	3111.49
					Chr03_3088811	3088811	3115.9
					Chr03_3088794	3088794	3118.58
					Chr03_3092616	3092616	3125
					Chr03_2903786	2903786	3129.76
					Chr03_2903789	2903789	3129.76
					Chr03_3082535	3082535	3134.06
					Chr03_2977571	2977571	3137.85
					Chr03_3037243	3037243	3141.98
					Chr03_3082008	3082008	3145.38
					Chr03_3103140	3103140	3147.97
					Chr03_3103151	3103151	3148.78
					Chr03_3103153	3103153	3149.72
					Chr03_3103176	3103176	3151.03
					Chr03_3103531	3103531	3152.28
					Chr03_3103085	3103085	3154.11
					Chr03_3103105	3103105	3154.11
					Chr03_3081998	3081998	3156.99
					Chr03_3082048	3082048	3160.94
					Chr03_3087925	3087925	3166.66
					Chr03_3081763	3081763	3170.11
					Chr03_2912840	2912840	3175.33
					Chr03_2867784	2867784	3182.65
					Chr03_2981506	2981506	3189.23
					Chr03_2981501	2981501	3191.46
					Chr03_2981463	2981463	3194.66
					Chr03_3024776	3024776	3199.15
					Chr03_3024785	3024785	3199.15
					Chr03_3024731	3024731	3201.07
					Chr03_3024763	3024763	3203.77
					Chr03_3024583	3024583	3207.83
					Chr03_3024262	3024262	3211.28
					Chr03_3024261	3024261	3212.8
					Chr03_3024229	3024229	3214.69
					Chr03_3024251	3024251	3214.69
					Chr03_3024224	3024224	3216.61
					Chr03_3024233	3024233	3218.09
					Chr03_3024256	3024256	3218.09
					Chr03_3035867	3035867	3220.42
					Chr03_3088224	3088224	3225.57
					Chr03_3087265	3087265	3229.01
					Chr03_3087291	3087291	3231.67
					Chr03_3087297	3087297	3231.67
					Chr03_3087259	3087259	3233.53
					Chr03_3087270	3087270	3233.53
					Chr03_3087292	3087292	3235.24
					Chr03_3113075	3113075	3237.73
					Chr03_3113070	3113070	3239.02
					Chr03_2987205	2987205	3241.67
					Chr03_3020165	3020165	3244.72
					Chr03_3020183	3020183	3244.72
					Chr03_3020187	3020187	3244.72
					Chr03_3020245	3020245	3247.1
					Chr03_3020248	3020248	3247.1
					Chr03_3020214	3020214	3249.18
					Chr03_3019933	3019933	3252.31
					Chr03_2981937	2981937	3255.26
					Chr03_2982006	2982006	3257.7
					Chr03_2981850	2981850	3260.91
					Chr03_2981903	2981903	3265.17
					Chr03_3006223	3006223	3271.63
					Chr03_3550515	3550515	3280.22
					Chr03_3529284	3529284	3283.4
					Chr03_3541135	3541135	3287.97
					Chr03_3515576	3515576	3292.32
					Chr03_3540975	3540975	3297.27
					Chr03_3541004	3541004	3300.33
					Chr03_3549951	3549951	3305.78
					Chr03_3604077	3604077	3310.5
					Chr03_3643307	3643307	3315.83
					Chr03_3643319	3643319	3315.83
					Chr03_3610899	3610899	3322.19
					Chr03_3590108	3590108	3328.06
					Chr03_3590110	3590110	3328.06
					Chr03_3589748	3589748	3331.91
					Chr03_3589733	3589733	3331.91
					Chr03_3589765	3589765	3334.35
					Chr03_3590149	3590149	3337.6
					Chr03_3607108	3607108	3341.74
					Chr03_3644103	3644103	3344.64
					Chr03_3644116	3644116	3347
					Chr03_3644117	3644117	3347
					Chr03_3644017	3644017	3349.13
					Chr03_3643944	3643944	3350.93
					Chr03_3643911	3643911	3352.67
					Chr03_3643930	3643930	3352.67
					Chr03_3643925	3643925	3354.35
					Chr03_3643926	3643926	3354.35
					Chr03_3643952	3643952	3356.31
					Chr03_3643978	3643978	3356.31
					Chr03_3643956	3643956	3358.41
					Chr03_3643846	3643846	3360.61
					Chr03_3643900	3643900	3362.1
					Chr03_3590484	3590484	3364.71
					Chr03_3626058	3626058	3370.93
					Chr03_3626063	3626063	3372.92
					Chr03_3632645	3632645	3377.58
					Chr03_3632124	3632124	3381.65
					Chr03_3632164	3632164	3381.65
					Chr03_3632252	3632252	3385.07
					Chr03_3632261	3632261	3385.07
					Chr03_3632410	3632410	3387.57
					Chr03_3632354	3632354	3388.94
					Chr03_3632343	3632343	3390.7
					Chr03_3632511	3632511	3393.13
					Chr03_3632528	3632528	3396.18
					Chr03_3632491	3632491	3398.5
					Chr03_3626229	3626229	3401.42
					Chr03_3626316	3626316	3403.33
					Chr03_3626333	3626333	3403.33
					Chr03_3626337	3626337	3403.33
					Chr03_3625222	3625222	3407.67
					Chr03_3624281	3624281	3415.3
					Chr03_3624169	3624169	3420.69
					Chr03_3624183	3624183	3423.35
					Chr03_3613067	3613067	3428.92
					Chr03_3613715	3613715	3434.14
					Chr03_3636795	3636795	3438.77
					Chr03_3636499	3636499	3443.74
					Chr03_3636546	3636546	3446.66
					Chr03_3644264	3644264	3449.7
					Chr03_3644218	3644218	3452.15
					Chr03_3644235	3644235	3452.15
					Chr03_3644247	3644247	3452.15
					Chr03_3644232	3644232	3452.15
					Chr03_3644162	3644162	3454.72
					Chr03_3644144	3644144	3454.72
					Chr03_3644149	3644149	3454.72
					Chr03_3644159	3644159	3454.72
					Chr03_3644413	3644413	3457.65
					Chr03_3681834	3681834	3463.4
					Chr03_3682244	3682244	3470.29
					Chr03_3703832	3703832	3477.88
					Chr03_3695236	3695236	3483.85
					Chr03_3564076	3564076	3489.35
					Chr03_3695720	3695720	3494.92
					Chr03_3695701	3695701	3499.85
					Chr03_3619440	3619440	3505.91
					Chr03_3559248	3559248	3510.25
					Chr03_3559268	3559268	3512.52
					Chr03_3559292	3559292	3515.62
					Chr03_3559285	3559285	3518.23
					Chr03_3559197	3559197	3520.95
					Chr03_3559305	3559305	3523.24
					Chr03_3559296	3559296	3526.3
					Chr03_3559262	3559262	3529.77
					Chr03_3553884	3553884	3534.68
					Chr03_3665697	3665697	3542.79
					Chr03_3665695	3665695	3546.32
					Chr03_3678933	3678933	3555.58
					Chr03_3679000	3679000	3559.11
					Chr03_3668962	3668962	3567.62
					Chr03_3668984	3668984	3569.08
					Chr03_3668996	3668996	3570.54
					Chr03_3669043	3669043	3572
					Chr03_3669037	3669037	3573.36
					Chr03_3669014	3669014	3574.99
					Chr03_3669358	3669358	3579.05
					Chr03_3669207	3669207	3581.78
					Chr03_3669225	3669225	3581.78
					Chr03_3669226	3669226	3581.78
					Chr03_3669234	3669234	3581.78
					Chr03_3669243	3669243	3581.78
					Chr03_3669314	3669314	3583.58
					Chr03_3669170	3669170	3585.37
					Chr03_3669154	3669154	3588.32
					Chr03_3669087	3669087	3591.22
					Chr03_3669093	3669093	3591.22
					Chr03_3669099	3669099	3591.22
					Chr03_3669049	3669049	3592.46
					Chr03_3669051	3669051	3592.46
					Chr03_3669021	3669021	3593.79
					Chr03_3668969	3668969	3595.1
					Chr03_3668986	3668986	3596.58
					Chr03_3668999	3668999	3596.58
					Chr03_3668952	3668952	3599.23
					Chr03_3668806	3668806	3605.69
					Chr03_3669676	3669676	3611.3
					Chr03_3669680	3669680	3611.3
					Chr03_3669852	3669852	3613.87
					Chr03_3669861	3669861	3613.87
					Chr03_3669864	3669864	3614.97
					Chr03_3669728	3669728	3616.47
					Chr03_3655477	3655477	3620.91
					Chr03_3661536	3661536	3624.04
					Chr03_3661521	3661521	3625.22
					Chr03_3661466	3661466	3626.37
					Chr03_3661483	3661483	3626.37
					Chr03_3661587	3661587	3627.52
					Chr03_3661520	3661520	3627.52
					Chr03_3661556	3661556	3628.71
					Chr03_3661561	3661561	3628.71
					Chr03_3661650	3661650	3628.71
					Chr03_3655180	3655180	3634
					Chr03_3660684	3660684	3640.06
					Chr03_3660641	3660641	3640.81
					Chr03_3678627	3678627	3646.22
					Chr03_3670791	3670791	3653.25
					Chr03_3671300	3671300	3657.94
					Chr03_3671329	3671329	3658.55
					Chr03_3648235	3648235	3662.72
					Chr03_3661908	3661908	3666.95
					Chr03_3661913	3661913	3666.95
					Chr03_3661915	3661915	3667.94
					Chr03_3661844	3661844	3672.5
					Chr03_3662049	3662049	3676.47
					Chr03_3661691	3661691	3681.31
					Chr03_3661710	3661710	3681.31
					Chr03_3661712	3661712	3681.31
					Chr03_3661185	3661185	3684.64
					Chr03_3672564	3672564	3688.07
					Chr03_3662728	3662728	3692.06
					Chr03_3659482	3659482	3696.39
					Chr03_3672493	3672493	3700.59
					Chr03_3664790	3664790	3703.62
					Chr03_3664792	3664792	3703.62
					Chr03_3664814	3664814	3705.34
					Chr03_3665243	3665243	3706.71
					Chr03_3665274	3665274	3706.71
					Chr03_3665279	3665279	3706.71
					Chr03_3665281	3665281	3706.71
					Chr03_3657482	3657482	3709.67
					Chr03_3648149	3648149	3713.53
					Chr03_3648160	3648160	3713.53
					Chr03_3652968	3652968	3717.9
					Chr03_3652962	3652962	3719.38
					Chr03_3652963	3652963	3719.38
					Chr03_3652976	3652976	3720.21
					Chr03_3653007	3653007	3722.82
					Chr03_3652991	3652991	3724.22
					Chr03_4334577	4334577	3735.85
					Chr03_4334580	4334580	3735.85
					Chr03_4334583	4334583	3735.85
					Chr03_4334584	4334584	3735.85
					Chr03_4331076	4331076	3739.49
					Chr03_4331046	4331046	3741.6
					Chr03_4299906	4299906	3748.74
					Chr03_5178825	5178825	3765.09
					Chr03_5805350	5805350	3773.65
					Chr03_5336835	5336835	3781.77
					Chr03_6853527	6853527	3792.3
					Chr03_6949158	6949158	3798.47
					Chr03_7290597	7290597	3803.69
					Chr03_7194035	7194035	3807.11
					Chr03_7194039	7194039	3807.11
					Chr03_7193955	7193955	3809.88
					Chr03_7193938	7193938	3812.74
					Chr03_7194375	7194375	3815.63
					Chr03_7193658	7193658	3819.97
					Chr03_7193436	7193436	3823.7
					Chr03_7193446	7193446	3826.93
					Chr03_7193406	7193406	3830.11
					Chr03_7193408	7193408	3830.11
					Chr03_7193339	7193339	3833.63
					Chr03_7193341	7193341	3833.63
					Chr03_7193346	7193346	3833.63
					Chr03_7193388	7193388	3836.74
					Chr03_7193392	7193392	3836.74
					Chr03_7192975	7192975	3839.95
					Chr03_7194152	7194152	3843.44
					Chr03_7225897	7225897	3847.65
					Chr03_7194596	7194596	3851.3
					Chr03_7046102	7046102	3853.89
					Chr03_7046039	7046039	3856.09
					Chr03_7046210	7046210	3859.74
					Chr03_7046241	7046241	3862.05
					Chr03_7053804	7053804	3867.27
					Chr03_7053806	7053806	3867.27
					Chr03_7046347	7046347	3870.46
					Chr03_7046320	7046320	3872.27
					Chr03_7046633	7046633	3875.74
					Chr03_6982286	6982286	3879.79
					Chr03_6982394	6982394	3883.9
					Chr03_6982376	6982376	3886.44
					Chr03_6982098	6982098	3891.6
					Chr03_6987251	6987251	3901.05
					Chr03_6987222	6987222	3903.89
					Chr03_6907529	6907529	3908.73
					Chr03_7015931	7015931	3913.49
					Chr03_7039447	7039447	3918.13
					Chr03_7039461	7039461	3919.67
					Chr03_6980033	6980033	3922.85
					Chr03_6980035	6980035	3922.85
					Chr03_7046832	7046832	3926.93
					Chr03_7046457	7046457	3933.68
					Chr03_7046455	7046455	3937.31
					Chr03_7046471	7046471	3939.92
					Chr03_7046477	7046477	3942.23
					Chr03_7046495	7046495	3944.23
					Chr03_7046508	7046508	3944.23
					Chr03_7046535	7046535	3946.03
					Chr03_7046548	7046548	3946.03
					Chr03_7046549	7046549	3946.03
					Chr03_7046604	7046604	3948.82
					Chr03_7046573	7046573	3951.91
					Chr03_7046888	7046888	3956
					Chr03_7110679	7110679	3960.38
					Chr03_6944802	6944802	3965.41
					Chr03_6944737	6944737	3969.47
					Chr03_6944734	6944734	3971.87
					Chr03_7206893	7206893	3976.99
					Chr03_8005609	8005609	3982.5
					Chr03_8136889	8136889	3988.19
					Chr03_7618093	7618093	3992.76
					Chr03_7589864	7589864	3997.1
					Chr03_7464654	7464654	4003.06
					Chr03_7464658	7464658	4003.06
					Chr03_7293751	7293751	4007.06
					Chr03_7293730	7293730	4010.47
					Chr03_7279508	7279508	4015.42
					Chr03_7279552	7279552	4018.04
					Chr03_7279556	7279556	4018.04
					Chr03_7279551	7279551	4018.04
					Chr03_7279450	7279450	4020.81
					Chr03_7279591	7279591	4023.28
					Chr03_7279590	7279590	4025.54
					Chr03_7152427	7152427	4030.81
					Chr03_7243146	7243146	4038.09
					Chr03_6934971	6934971	4043.53
					Chr03_6833139	6833139	4048.69
					Chr03_6832775	6832775	4056.57
					Chr03_6832791	6832791	4060.76
					Chr03_6939881	6939881	4067.32
					Chr03_6862594	6862594	4071.02
					Chr03_6905733	6905733	4078.96
					Chr03_6730028	6730028	4087.7
					Chr03_6730060	6730060	4090.83
					Chr03_6854949	6854949	4097.76
					Chr03_6789913	6789913	4105.62
					Chr03_6969148	6969148	4113.34
					Chr03_6969125	6969125	4115.03
					Chr03_6969134	6969134	4116.54
					Chr03_7014167	7014167	4120.41
					Chr03_7014137	7014137	4122.18
					Chr03_7014132	7014132	4123.72
					Chr03_6908569	6908569	4129.18
					Chr03_6996051	6996051	4136.07
					Chr03_7048689	7048689	4144.26
					Chr03_7048680	7048680	4147.07
					Chr03_6812053	6812053	4152.97
					Chr03_6812056	6812056	4152.97
					Chr03_6812125	6812125	4159
					Chr03_6813657	6813657	4165.44
					Chr03_6855919	6855919	4170.63
					Chr03_6855926	6855926	4173
					Chr03_6855917	6855917	4175.42
					Chr03_6855948	6855948	4177.79
					Chr03_6855968	6855968	4179.87
					Chr03_6856012	6856012	4181.32
					Chr03_6855883	6855883	4183.49
					Chr03_6855855	6855855	4186.22
					Chr03_6855859	6855859	4189.07
					Chr03_6855801	6855801	4194.13
					Chr03_6902105	6902105	4200.46
					Chr03_6460468	6460468	4208.41
					Chr03_7039349	7039349	4214.95
					Chr03_7039284	7039284	4217.84
					Chr03_7039006	7039006	4220.14
					Chr03_7038992	7038992	4221.73
					Chr03_7108225	7108225	4226.36
					Chr03_7039586	7039586	4231.6
					Chr03_7432043	7432043	4236.21
					Chr03_7431971	7431971	4240.63
					Chr03_8286588	8286588	4245.84
					Chr03_9383425	9383425	4251.37
					Chr03_7376485	7376485	4255.53
					Chr03_7312338	7312338	4260.98
					Chr03_7898612	7898612	4265.21
					Chr03_7898646	7898646	4268.7
					Chr03_7898647	7898647	4268.7
					Chr03_7899038	7899038	4272.27
					Chr03_8136749	8136749	4276.56
					Chr03_8217402	8217402	4280.07
					Chr03_8137048	8137048	4282.41
					Chr03_8136512	8136512	4285.73
					Chr03_8136280	8136280	4288.03
					Chr03_8136282	8136282	4288.03
					Chr03_8136307	8136307	4288.03
					Chr03_8136314	8136314	4288.03
					Chr03_8136337	8136337	4290.17
					Chr03_8136232	8136232	4292.23
					Chr03_8136243	8136243	4293.6
					Chr03_8135739	8135739	4296.03
					Chr03_8138792	8138792	4299.72
					Chr03_8129617	8129617	4304.31
					Chr03_13444944	13444944	4310.47
					Chr03_13444950	13444950	4310.47
					Chr03_13444919	13444919	4312.16
					Chr03_13444925	13444925	4313.66
					Chr03_13552908	13552908	4321.7
					Chr03_13542638	13542638	4326.36
					Chr03_13542621	13542621	4329.9
					Chr03_13445106	13445106	4335.06
					Chr03_8240331	8240331	4341.64
					Chr03_8240329	8240329	4342.34
					Chr03_8240348	8240348	4342.99
					Chr03_8240349	8240349	4343.72
					Chr03_8240367	8240367	4344.49
					Chr03_8240386	8240386	4345.28
					Chr03_8240357	8240357	4346.51
					Chr03_8240356	8240356	4347.06
					Chr03_8240760	8240760	4351.31
					Chr03_8199691	8199691	4356.69
					Chr03_10129146	10129146	4361.54
					Chr03_13475612	13475612	4365.69
					Chr03_13444701	13444701	4370.87
					Chr03_8217446	8217446	4379.33
					Chr03_10023546	10023546	4386.26
					Chr03_7581918	7581918	4392.58
					Chr03_9366252	9366252	4399.17
					Chr03_9366157	9366157	4402.38
					Chr03_12527949	12527949	4408.98
					Chr03_9881075	9881075	4415.19
					Chr03_9881048	9881048	4418.69
					Chr03_9881034	9881034	4421.77
					Chr03_13160882	13160882	4427
					Chr03_10115104	10115104	4432.53
					Chr03_10226752	10226752	4436.97
					Chr03_10226937	10226937	4440.82
					Chr03_10128827	10128827	4445.38
					Chr03_9880375	9880375	4450.54
					Chr03_8199022	8199022	4458.39
					Chr03_7142330	7142330	4463.63
					Chr03_7906602	7906602	4471.67
					Chr03_7277202	7277202	4476.88
					Chr03_7276792	7276792	4480.9
					Chr03_7276959	7276959	4482.71
					Chr03_7277045	7277045	4484.62
					Chr03_7277048	7277048	4484.62
					Chr03_7225365	7225365	4490.55
					Chr03_7225372	7225372	4492.59
					Chr03_7225386	7225386	4492.59
					Chr03_7225393	7225393	4492.59
					Chr03_7140449	7140449	4499.12
					Chr03_7242411	7242411	4504.34
					Chr03_7239868	7239868	4508.82
					Chr03_7254218	7254218	4512.24
					Chr03_7254217	7254217	4514.72
					Chr03_7245530	7245530	4520.43
					Chr03_7252688	7252688	4525.06
					Chr03_7147814	7147814	4529.5
					Chr03_7147916	7147916	4532.77
					Chr03_7192138	7192138	4534.94
					Chr03_7192230	7192230	4535.66
					Chr03_7261488	7261488	4538.93
					Chr03_7245456	7245456	4543.08
					Chr03_7258753	7258753	4549.66
					Chr03_7258793	7258793	4552.16
					Chr03_7258766	7258766	4554.3
					Chr03_6860332	6860332	4562.36
					Chr03_6940912	6940912	4568.07
					Chr03_6940724	6940724	4574.24
					Chr03_6939713	6939713	4578.4
					Chr03_6914457	6914457	4584.68
					Chr03_6841915	6841915	4588.13
					Chr03_6841736	6841736	4596.3
					Chr03_6841720	6841720	4599.53
					Chr03_6841724	6841724	4599.53
					Chr03_6841729	6841729	4602.15
					Chr03_13562504	13562504	4611.1
					Chr03_13562504	13562504	4611.1
					Chr03_13554132	13554132	4618.26
					Chr03_13563648	13563648	4623.9
					Chr03_13538863	13538863	4630.08
					Chr03_13538853	13538853	4633.81
					Chr03_13538771	13538771	4638.29
					Chr03_13538759	13538759	4641.46
					Chr03_13538767	13538767	4641.46
					Chr03_13558283	13558283	4646.21
					Chr03_13558240	13558240	4651.38
					Chr03_13558244	13558244	4651.38
					Chr03_13540855	13540855	4657.04
					Chr03_13541096	13541096	4662.99
					Chr03_13541274	13541274	4668.62
					Chr03_13542255	13542255	4674.82
					Chr03_13542290	13542290	4679.5
					Chr03_13542296	13542296	4683.56
					Chr03_13542174	13542174	4689.32
					Chr03_13542084	13542084	4695.53
					Chr03_13541986	13541986	4700.02
					Chr03_13546613	13546613	4704.18
					Chr03_13546613	13546613	4704.18
					Chr03_13546615	13546615	4704.18
					Chr03_13546615	13546615	4704.18
					Chr03_13541839	13541839	4708.34
					Chr03_13546814	13546814	4713.6
					Chr03_13547051	13547051	4717.34
					Chr03_13547111	13547111	4720.99
					Chr03_13547111	13547111	4720.99
					Chr03_13564801	13564801	4725.74
					Chr03_13564412	13564412	4730.62
					Chr03_13547504	13547504	4736.23
					Chr03_13547482	13547482	4739.28
					Chr03_13544694	13544694	4747.1
					Chr03_13544792	13544792	4750.81
					Chr03_13544821	13544821	4753.23
					Chr03_13552602	13552602	4758.5
					Chr03_13528218	13528218	4764.61
					Chr03_13528133	13528133	4767.94
					Chr03_13528139	13528139	4767.94
					Chr03_13528032	13528032	4771.31
					Chr03_13528061	13528061	4773.47
					Chr03_13540264	13540264	4777.81
					Chr03_13628405	13628405	4782.76
										Chr03_25662469	25662469	4786.73
										Chr03_25541293	25541293	4791.68
					Chr03_13543420	13543420	4797.49
					Chr03_13543405	13543405	4800.73
					Chr03_13538930	13538930	4806.13
					Chr03_13543743	13543743	4811.24
					Chr03_13543850	13543850	4814.81
					Chr03_13469486	13469486	4819.51
					Chr03_13469560	13469560	4821.82
					Chr03_13451699	13451699	4826.12
					Chr03_8039300	8039300	4832.01
					Chr03_8288110	8288110	4835.05
					Chr03_8288078	8288078	4836.78
					Chr03_8261652	8261652	4842.24
					Chr03_8246266	8246266	4849.03
					Chr03_8246277	8246277	4849.03
					Chr03_8246283	8246283	4852.25
					Chr03_8007771	8007771	4858.98
					Chr03_8038583	8038583	4866.41
					Chr03_8038547	8038547	4868.79
					Chr03_8238645	8238645	4874.82
					Chr03_8238603	8238603	4876.49
					Chr03_8238615	8238615	4878.22
					Chr03_8238616	8238616	4878.22
					Chr03_8238556	8238556	4880.31
					Chr03_8238576	8238576	4882.35
					Chr03_8238586	8238586	4882.35
					Chr03_8051483	8051483	4890.41
					Chr03_8051477	8051477	4892.22
					Chr03_8051515	8051515	4894.03
					Chr03_7857935	7857935	4899.67
					Chr03_7857936	7857936	4900.59
					Chr03_7857937	7857937	4900.59
					Chr03_7946104	7946104	4905.7
					Chr03_7946149	7946149	4909.41
					Chr03_7946189	7946189	4912.84
					Chr03_7034718	7034718	4917.25
					Chr03_7224659	7224659	4922.35
					Chr03_7944866	7944866	4927.75
					Chr03_7944867	7944867	4927.75
					Chr03_7359224	7359224	4931.84
					Chr03_7897781	7897781	4934.88
					Chr03_7897677	7897677	4937.36
					Chr03_7897710	7897710	4937.36
					Chr03_7429387	7429387	4940.74
					Chr03_7625150	7625150	4946.13
					Chr03_9999335	9999335	4951.31
					Chr03_9393915	9393915	4959.51
					Chr03_9393841	9393841	4961.62
					Chr03_9393854	9393854	4963.73
					Chr03_9393936	9393936	4965.66
					Chr03_7581525	7581525	4975.25
					Chr03_7580604	7580604	4978.7
					Chr03_7580611	7580611	4978.7
					Chr03_7580618	7580618	4978.7
					Chr03_7580574	7580574	4980.5
					Chr03_7580584	7580584	4980.5
					Chr03_7580590	7580590	4980.5
					Chr03_7580560	7580560	4981.77
					Chr03_7580795	7580795	4983.7
					Chr03_7580554	7580554	4985.73
					Chr03_7580327	7580327	4990.02
					Chr03_7945851	7945851	4997.03
					Chr03_7945895	7945895	4998.69
					Chr03_7945906	7945906	5001.25
					Chr03_7429682	7429682	5006.67
					Chr03_7429617	7429617	5009.08
					Chr03_7429632	7429632	5011.25
					Chr03_7429644	7429644	5013.18
					Chr03_7766147	7766147	5018.25
					Chr03_7765948	7765948	5020.09
					Chr03_7766059	7766059	5022.17
					Chr03_7766082	7766082	5022.6
					Chr03_7823472	7823472	5024.11
					Chr03_7849837	7849837	5026.94
					Chr03_7849834	7849834	5029.5
					Chr03_7892446	7892446	5034.93
					Chr03_7703923	7703923	5039.68
					Chr03_7703926	7703926	5039.68
					Chr03_7703927	7703927	5039.68
					Chr03_7703953	7703953	5039.68
					Chr03_7901834	7901834	5044.43
					Chr03_7901869	7901869	5046.62
					Chr03_7901889	7901889	5049.47
					Chr03_7625974	7625974	5053.03
					Chr03_7914782	7914782	5059.64
					Chr03_7194438	7194438	5066.86
					Chr03_7626660	7626660	5071.86
					Chr03_8155733	8155733	5077.67
					Chr03_8131748	8131748	5082.95
					Chr03_8131754	8131754	5084.32
					Chr03_8131736	8131736	5086.21
					Chr03_8131782	8131782	5088.97
					Chr03_8131780	8131780	5090.73
					Chr03_8260150	8260150	5093.1
					Chr03_7730313	7730313	5096.75
					Chr03_7725327	7725327	5100.37
					Chr03_8138878	8138878	5104.91
					Chr03_8138879	8138879	5104.91
					Chr03_8138871	8138871	5107.19
					Chr03_8204892	8204892	5110.44
					Chr03_8204886	8204886	5111.16
					Chr03_7354885	7354885	5118.47
					Chr03_7354883	7354883	5122.62
					Chr03_7354884	7354884	5122.62
					Chr03_7355035	7355035	5129.3
					Chr03_7354947	7354947	5134.24
					Chr03_7354944	7354944	5137.78
					Chr03_7679763	7679763	5142.7
					Chr03_7680076	7680076	5146.58
					Chr03_7869899	7869899	5150.65
					Chr03_7869900	7869900	5150.65
					Chr03_7869825	7869825	5153.87
					Chr03_7869838	7869838	5155.98
					Chr03_8051601	8051601	5162.35
					Chr03_7607662	7607662	5167.72
					Chr03_7376050	7376050	5173.36
					Chr03_7376076	7376076	5175.3
					Chr03_7998518	7998518	5178.13
					Chr03_7998485	7998485	5181.24
					Chr03_7450985	7450985	5185.58
					Chr03_7998481	7998481	5189.91
					Chr03_7450375	7450375	5193.58
					Chr03_7998395	7998395	5196.63
					Chr03_7998454	7998454	5198.49
					Chr03_7998442	7998442	5200.48
					Chr03_7998443	7998443	5200.48
					Chr03_7902757	7902757	5203.28
					Chr03_7902776	7902776	5205.27
					Chr03_7038764	7038764	5209.46
					Chr03_7279526	7279526	5212.94
					Chr03_7279529	7279529	5215.58
					Chr03_7036084	7036084	5219.84
					Chr03_7703672	7703672	5223.86
					Chr03_7703781	7703781	5225.59
					Chr03_7626397	7626397	5229.13
					Chr03_7626045	7626045	5233.67
					Chr03_7946545	7946545	5237.3
					Chr03_7392131	7392131	5241.5
					Chr03_7230622	7230622	5248.09
					Chr03_7057332	7057332	5255.7
					Chr03_7066945	7066945	5260.93
					Chr03_7069920	7069920	5266.31
					Chr03_7070100	7070100	5271.92
					Chr03_7070118	7070118	5274.82
					Chr03_7070119	7070119	5274.82
					Chr03_7704160	7704160	5282.42
					Chr03_7704156	7704156	5284.73
					Chr03_7018826	7018826	5293.77
					Chr03_7072206	7072206	5302.13
					Chr03_7072169	7072169	5304.79
					Chr03_7072249	7072249	5307.61
					Chr03_7072165	7072165	5311.59
					Chr03_7837954	7837954	5320.76
					Chr03_7837950	7837950	5322.53
					Chr03_7837957	7837957	5322.53
					Chr03_7838003	7838003	5326.09
					Chr03_7012289	7012289	5332.85
					Chr03_7012303	7012303	5334.1
					Chr03_7012252	7012252	5335.33
					Chr03_7014747	7014747	5341.68
					Chr03_13216818	13216818	5349.04
					Chr03_13216829	13216829	5349.04
					Chr03_13216768	13216768	5351.16
					Chr03_13216916	13216916	5353.35
					Chr03_13216589	13216589	5355.56
					Chr03_13216733	13216733	5357.21
					Chr03_13216699	13216699	5358.96
					Chr03_13046146	13046146	5362.81
					Chr03_13119516	13119516	5368.66
					Chr03_12857240	12857240	5374.07
					Chr03_13002614	13002614	5377.95
					Chr03_13209019	13209019	5382.94
					Chr03_12955559	12955559	5389.21
					Chr03_12733298	12733298	5394.34
					Chr03_12733304	12733304	5394.34
					Chr03_13210727	13210727	5397.96
					Chr03_13044280	13044280	5402.17
					Chr03_12827788	12827788	5406.2
					Chr03_12446658	12446658	5410.29
					Chr03_13199048	13199048	5413.44
					Chr03_13199066	13199066	5416.17
					Chr03_13199088	13199088	5418.47
					Chr03_13199128	13199128	5421.99
					Chr03_13254746	13254746	5425.34
					Chr03_13254818	13254818	5428.25
					Chr03_13355624	13355624	5433.36
					Chr03_13317581	13317581	5437.28
					Chr03_13044885	13044885	5439.86
					Chr03_13040677	13040677	5443.27
					Chr03_13279639	13279639	5446.11
					Chr03_13249458	13249458	5451.69
					Chr03_12814783	12814783	5456.03
					Chr03_12856953	12856953	5461.54
					Chr03_12856996	12856996	5464.7
					Chr03_12914087	12914087	5471.4
					Chr03_12913796	12913796	5476.05
					Chr03_13338819	13338819	5480.14
					Chr03_13338828	13338828	5481.55
					Chr03_12869250	12869250	5484.1
					Chr03_12911672	12911672	5490
					Chr03_13318035	13318035	5497
					Chr03_13039078	13039078	5504.89
					Chr03_13162496	13162496	5513.45
					Chr03_13162500	13162500	5513.45
					Chr03_12503650	12503650	5519.34
					Chr03_10130217	10130217	5523.79
					Chr03_10130231	10130231	5526.86
					Chr03_7947309	7947309	5532.19
					Chr03_8200567	8200567	5535.57
					Chr03_8200592	8200592	5537.89
					Chr03_8200559	8200559	5541.62
					Chr03_7363084	7363084	5545.69
					Chr03_7606857	7606857	5550.48
					Chr03_7822333	7822333	5554.48
					Chr03_7822346	7822346	5554.48
					Chr03_7822301	7822301	5556.63
					Chr03_7822324	7822324	5557.91
					Chr03_7822328	7822328	5557.91
					Chr03_8204192	8204192	5560.32
					Chr03_8204172	8204172	5561.72
					Chr03_8204276	8204276	5565.18
					Chr03_8204285	8204285	5565.18
					Chr03_8143284	8143284	5569.87
					Chr03_8143239	8143239	5572.76
					Chr03_8270799	8270799	5576.97
					Chr03_8272711	8272711	5578.87
					Chr03_8272723	8272723	5578.87
					Chr03_8272725	8272725	5578.87
					Chr03_8156426	8156426	5582.07
					Chr03_8204559	8204559	5585.18
					Chr03_8138176	8138176	5588.42
					Chr03_8138181	8138181	5588.42
					Chr03_8240203	8240203	5592.54
					Chr03_8240204	8240204	5592.54
					Chr03_8138349	8138349	5597.19
					Chr03_8138351	8138351	5597.19
					Chr03_8069899	8069899	5603.25
					Chr03_8069849	8069849	5606.26
					Chr03_8069850	8069850	5606.26
					Chr03_8274772	8274772	5610.23
					Chr03_8274773	8274773	5610.23
					Chr03_8286156	8286156	5616.33
					Chr03_9388804	9388804	5623.01
					Chr03_10195937	10195937	5625.61
					Chr03_6859239	6859239	5630.26
					Chr03_6859252	6859252	5632.18
					Chr03_7065815	7065815	5636.95
					Chr03_6857292	6857292	5641.21
					Chr03_6754805	6754805	5645.06
					Chr03_6754815	6754815	5645.06
					Chr03_6754850	6754850	5647.07
					Chr03_6754866	6754866	5647.07
					Chr03_6908317	6908317	5652.83
					Chr03_6849693	6849693	5659.21
					Chr03_6849700	6849700	5659.21
					Chr03_6849710	6849710	5661.19
					Chr03_6781619	6781619	5669.84
					Chr03_11246189	11246189	5682.46
					Chr03_11246075	11246075	5684.23
					Chr03_11246080	11246080	5684.23
					Chr03_11246107	11246107	5685.53
					Chr03_11242778	11242778	5690.06
					Chr03_11240681	11240681	5692.7
					Chr03_11240883	11240883	5696.04
					Chr03_11188016	11188016	5698.93
					Chr03_11188057	11188057	5698.93
					Chr03_11759712	11759712	5701.15
					Chr03_10100271	10100271	5707.64
					Chr03_10100344	10100344	5711.61
					Chr03_10100187	10100187	5715.07
					Chr03_9451120	9451120	5719.82
					Chr03_8204152	8204152	5724.32
					Chr03_8204153	8204153	5724.32
					Chr03_7844606	7844606	5729.78
					Chr03_10163789	10163789	5736.03
					Chr03_9877328	9877328	5742.87
					Chr03_10127226	10127226	5748.33
					Chr03_10127227	10127227	5748.33
					Chr03_10101889	10101889	5755.66
					Chr03_8139130	8139130	5763.27
					Chr03_7627492	7627492	5769.17
					Chr03_7820392	7820392	5774.66
					Chr03_7820398	7820398	5774.66
					Chr03_7820407	7820407	5774.66
					Chr03_7820429	7820429	5777.15
					Chr03_8139181	8139181	5781.22
					Chr03_13540771	13540771	5786.05
					Chr03_13543676	13543676	5792.02
					Chr03_13540100	13540100	5798.61
					Chr03_13523071	13523071	5803.96
					Chr03_13524411	13524411	5810.37
					Chr03_13539277	13539277	5817.82
					Chr03_13539286	13539286	5817.82
					Chr03_13539243	13539243	5824
					Chr03_13539206	13539206	5830.61
					Chr03_13539122	13539122	5836.05
					Chr03_13561041	13561041	5841.88
					Chr03_13539146	13539146	5847.22
					Chr03_12597954	12597954	5852.49
					Chr03_12597911	12597911	5854.31
					Chr03_13207048	13207048	5857.4
					Chr03_12522971	12522971	5860.85
					Chr03_12336917	12336917	5864.94
					Chr03_13333171	13333171	5868.76
					Chr03_13333182	13333182	5870.08
					Chr03_13181185	13181185	5873.69
					Chr03_13213159	13213159	5880.45
					Chr03_20547608	20547608	5889.63
					Chr03_25560800	25560800	5896.15
					Chr03_30094396	30094396	5901.23
					Chr03_30107859	30107859	5905.69
					Chr03_30196790	30196790	5910.8
					Chr03_30122338	30122338	5914.9
					Chr03_30122341	30122341	5917.15
					Chr03_30122342	30122342	5917.15
					Chr03_30122364	30122364	5919.99
					Chr03_30122585	30122585	5924.36
					Chr03_30053208	30053208	5930.06
					Chr03_30053619	30053619	5931.92
					Chr03_30053666	30053666	5934.55
					Chr03_30053674	30053674	5936.57
					Chr03_30053681	30053681	5938.66
					Chr03_30053685	30053685	5938.66
					Chr03_30053688	30053688	5938.66
					Chr03_30053722	30053722	5938.66
					Chr03_30053723	30053723	5940.86
					Chr03_30053754	30053754	5944.26
[truncated: 5,750 more rows]

## Sheet: S.T6_marker.Qgene
Supplementary TABLE S6 | SNP markers associated with five pathogen combinations of ashy stem blight in common bean, based on three models, single marker regressive (SMR), single-trait multiple interval mapping (SMIM), and Single-trait composite interval mapping maximum likelihood estimation (SMLE).
Chromosome	SNP	Position (cM)	PRI19			PRL19			PRI21			PRI			RPI.L			Significant
			Add effect	LOD	R^2	Add effect	LOD	R^2	Add effect	LOD	R^2	Add effect	LOD	R^2	Add effect	LOD	R^2
			Single marker regression ( SMR)			Single marker regression ( SMR)			Single marker regression ( SMR)			Single marker regression ( SMR)			Single marker regression ( SMR)			SMR
3	Chr03_36036772	446.5	-0.432	4.382	0.148	-0.381	3.631	0.124	-0.298	1.59	0.056	-0.365	3.716	0.127	-0.369	4.376	0.148	PRI19,PRL19
3	Chr03_36037050	447.8	-0.433	4.422	0.149	-0.389	3.831	0.131	-0.308	1.717	0.061	-0.37	3.862	0.132	-0.375	4.567	0.154	PRI19,PRL19,PRI.L
3	Chr03_36036749	449.8	-0.436	4.455	0.15	-0.398	3.973	0.135	-0.294	1.546	0.055	-0.365	3.708	0.127	-0.373	4.475	0.151	PRI19,PRL19
3	Chr03_36036679	451.5	-0.44	4.55	0.153	-0.421	4.503	0.152	-0.312	1.742	0.062	-0.376	3.949	0.134	-0.387	4.851	0.162	PRI19,PRL19,PRI.L
3	Chr03_35546329	456.1	-0.372	3.165	0.109	-0.399	4.002	0.136	-0.321	1.848	0.065	-0.346	3.314	0.114	-0.36	4.13	0.14	PRL19
3	Chr03_35847673	462.6	-0.45	4.508	0.152	-0.42	4.221	0.143	-0.386	2.585	0.09	-0.418	4.707	0.158	-0.418	5.43	0.18	PRI19,PRL19,PRI,PRI.L
3	Chr03_36553857	468.4	-0.44	4.358	0.147	-0.404	3.941	0.134	-0.33	1.882	0.066	-0.385	3.991	0.136	-0.39	4.712	0.158	PRI19,PRL19,PRI.L
3	Chr03_37010216	471.4	-0.426	4.084	0.139	-0.325	2.51	0.088	-0.27	1.256	0.045	-0.348	3.235	0.112	-0.342	3.586	0.123	PRI19
3	Chr03_36834256	474.6	-0.44	4.248	0.144	-0.396	3.684	0.126	-0.304	1.547	0.055	-0.372	3.609	0.124	-0.378	4.296	0.145	PRI19,PRL19
3	Chr03_36834088	476.2	-0.44	4.259	0.144	-0.384	3.457	0.119	-0.318	1.714	0.061	-0.379	3.777	0.129	-0.38	4.372	0.148	PRI19
3	Chr03_37186030	483.7	-0.455	4.515	0.152	-0.346	2.728	0.095	-0.411	2.867	0.099	-0.433	4.954	0.166	-0.411	5.104	0.17	PRI19,PRI,PRI.L
3	Chr03_39009342	489.9	-0.457	4.499	0.152	-0.371	3.133	0.108	-0.477	3.903	0.133	-0.467	5.785	0.191	-0.443	5.95	0.195	PRI19,PRI21,PRI,PRI.L
3	Chr03_38926573	494	-0.394	3.453	0.119	-0.273	1.739	0.062	-0.447	3.574	0.122	-0.421	4.849	0.162	-0.384	4.577	0.154	PRI21,PRI,PRI.L
3	Chr03_39082194	503.4	-0.39	3.367	0.116	-0.32	2.416	0.085	-0.433	3.34	0.115	-0.412	4.622	0.155	-0.389	4.698	0.158	PRI,PRI.L
3	Chr03_38912965	507.9	-0.436	4.308	0.146	-0.343	2.814	0.098	-0.468	3.982	0.135	-0.452	5.726	0.189	-0.425	5.768	0.19	PRI19,PRI21,PRI,PRI.L
3	Chr03_38912970	508.1	-0.435	4.277	0.145	-0.339	2.728	0.095	-0.461	3.828	0.131	-0.448	5.585	0.185	-0.421	5.619	0.186	PRI19,PRI21,PRI,PRI.L
3	Chr03_37616128	513.5	-0.456	4.718	0.158	-0.376	3.385	0.116	-0.408	2.932	0.102	-0.432	5.127	0.171	-0.418	5.506	0.182	PRI19,PRI,PRI.L
3	Chr03_39824268	515.7	-0.472	5.032	0.168	-0.35	2.879	0.1	-0.443	3.467	0.119	-0.457	5.766	0.19	-0.43	5.823	0.192	PRI19,PRI21,PRI,PRI.L
3	Chr03_38794413	553.6	-0.473	5.069	0.169	-0.354	2.965	0.103	-0.424	3.17	0.109	-0.448	5.538	0.183	-0.425	5.677	0.187	PRI19,PRI,PRI.L
3	Chr03_39193947	555.9	-0.412	3.826	0.131	-0.338	2.736	0.095	-0.367	2.387	0.084	-0.389	4.148	0.141	-0.376	4.441	0.15	PRI
Chromosome	Locus name	Position	Single-trait multiple interval mapping (SMIM)
3		452	-0.186	0.647	0.023	-0.402	3.967	0.135	0.014	0.004	0	-0.13	0.327	0.012	-0.168	0.65	0.023	PRL19
3		454	-0.18	0.518	0.019	-0.419	4.191	0.142	-0.009	0.001	0	-0.12	0.264	0.01	-0.17	0.616	0.022	PRL19
3		456	-0.128	0.301	0.011	-0.401	4.115	0.14	-0.031	0.017	0.001	-0.094	0.17	0.006	-0.14	0.478	0.017	PRL19
3		490	-0.005	0.001	0	-0.143	0.328	0.012	-0.459	3.752	0.128	-0.184	0.399	0.014	-0.131	0.265	0.01	PRI21
3		492	0.001	0	0	-0.061	0.069	0.003	-0.495	4.11	0.139	-0.217	0.425	0.015	-0.122	0.23	0.008	PRI21
3	Chr03_38926573	494	0.023	0.014	0.001	0.019	0.008	0	-0.448	3.588	0.123	-0.1	0.138	0.005	-0.065	0.088	0.003	PRI21
3		504	0.003	0	0	-0.077	0.111	0.004	-0.112	0.11	0.004	-0.453	5.403	0.179	-0.113	0.205	0.007	PRI
3		506	-0.005	0.001	0	-0.09	0.126	0.005	-0.161	0.195	0.007	-0.469	5.857	0.193	-0.149	0.304	0.011	PRI
3		514	-0.565	7.488	0.239	-0.17	0.478	0.017	-0.082	0.071	0.003	-0.202	0.483	0.017	-0.491	7.481	0.239	PRI19,PRI.L
Chromosome	Locus name	Position	Single-trait composite interval mapping maximum likelihood estimation (SMLE)
3		448	-0.423	4.397	0.148	-0.383	3.815	0.13	-0.315	1.84	0.065	-0.368	3.951	0.134	-0.37	4.626	0.156	PRI19,PRL19
3		450	-0.433	4.554	0.153	-0.401	4.129	0.14	-0.259	1.221	0.044	-0.348	3.434	0.118	-0.36	4.253	0.144	PRI19,PRL19
3		452	-0.433	4.331	0.146	-0.402	3.967	0.135	-0.336	1.955	0.069	-0.389	4.098	0.139	-0.391	4.801	0.161	PRI19,PRL19
3		454	-0.438	4.115	0.14	-0.419	4.191	0.142	-0.354	2.086	0.073	-0.4	4.095	0.139	-0.404	4.875	0.163	PRI19,PRL19
3		456	-0.386	3.426	0.118	-0.401	4.115	0.14	-0.347	2.111	0.074	-0.37	3.732	0.128	-0.376	4.523	0.152	PRL19
3		458	-0.424	3.711	0.127	-0.407	3.946	0.134	-0.374	2.147	0.075	-0.401	3.903	0.133	-0.401	4.609	0.155	PRL19
3		460	-0.441	3.931	0.134	-0.405	3.806	0.13	-0.39	2.332	0.082	-0.412	4.133	0.14	-0.41	4.786	0.16	PRL19
3		462	-0.431	3.954	0.135	-0.386	3.574	0.122	-0.377	2.361	0.083	-0.4	4.169	0.141	-0.397	4.757	0.16	PRL19
3		464	-0.474	4.758	0.16	-0.408	3.863	0.132	-0.384	2.43	0.085	-0.423	4.662	0.157	-0.418	5.25	0.175	PRI19,PRL19,PRI.L
3		466	-0.475	4.747	0.159	-0.414	3.911	0.133	-0.385	2.363	0.083	-0.428	4.637	0.156	-0.421	5.218	0.174	PRI19,PRL19,PRI.L
3		468	-0.448	4.518	0.152	-0.399	3.804	0.13	-0.36	2.176	0.076	-0.405	4.372	0.148	-0.401	4.971	0.166	PRI19,PRL19
3		470	-0.441	4.406	0.149	-0.378	3.398	0.117	-0.291	1.395	0.05	-0.369	3.56	0.122	-0.366	4.094	0.139	PRI19
3		472	-0.441	4.41	0.149	-0.353	2.964	0.103	-0.278	1.306	0.047	-0.358	3.429	0.118	-0.355	3.88	0.132	PRI19
3		474	-0.435	4.195	0.142	-0.368	3.252	0.112	-0.29	1.387	0.049	-0.366	3.452	0.119	-0.364	3.988	0.136	PRI19
3		476	-0.417	3.896	0.133	-0.381	3.61	0.124	-0.3	1.541	0.055	-0.357	3.414	0.117	-0.363	4.108	0.139	PRL19
3		478	-0.44	4.16	0.141	-0.364	3.036	0.105	-0.311	1.591	0.057	-0.376	3.622	0.124	-0.376	4.14	0.14	PRI19
3		484	-0.446	4.406	0.149	-0.366	3.144	0.109	-0.379	2.408	0.084	-0.417	4.539	0.153	-0.399	4.854	0.163	PRI19
3		486	-0.469	4.574	0.154	-0.388	3.275	0.113	-0.45	3.053	0.106	-0.459	5.19	0.173	-0.434	5.402	0.179	PRI19,PRI,PRI.L
3		488	-0.468	4.549	0.153	-0.392	3.27	0.113	-0.46	3.41	0.117	-0.463	5.429	0.18	-0.441	5.628	0.186	PRI19,PRI,PRI.L
3		490	-0.436	4.287	0.145	-0.381	3.445	0.118	-0.459	3.752	0.128	-0.443	5.46	0.181	-0.425	5.769	0.19	PRI19,PRI21,PRI.PRI.L
3		492	-0.443	4.182	0.142	-0.359	2.774	0.096	-0.495	4.11	0.139	-0.472	5.797	0.191	-0.44	5.75	0.19	PRI19,PRI21,PRI.PRI.L
3	Chr03_38926573	494	-0.389	3.401	0.117	-0.272	1.736	0.061	-0.448	3.588	0.123	-0.415	4.784	0.16	-0.377	4.495	0.151	PRL21
3		504	-0.433	4.055	0.138	-0.337	2.639	0.092	-0.45	3.585	0.123	-0.453	5.403	0.179	-0.425	5.434	0.18	PRI19,PRI21,PRI.PRI.L
3		506	-0.463	4.578	0.154	-0.356	2.868	0.1	-0.468	3.835	0.131	-0.469	5.857	0.193	-0.44	5.894	0.194	PRI19,PRI21,PRI.PRI.L
3		508	-0.439	4.335	0.147	-0.351	2.998	0.104	-0.439	3.49	0.12	-0.436	5.308	0.176	-0.414	5.506	0.182	PRI19,PRI,PRI.L
3		510	-0.459	4.514	0.152	-0.356	2.911	0.101	-0.47	3.637	0.124	-0.46	5.528	0.183	-0.431	5.602	0.185	PRI19,PRI21,PRI.PRI.L
3		512	-0.458	4.586	0.154	-0.364	3.11	0.107	-0.456	3.407	0.117	-0.455	5.418	0.18	-0.429	5.585	0.185	PRI19,PRI,PRI.L
3		514	-0.474	5.141	0.171	-0.381	3.527	0.121	-0.422	3.225	0.111	-0.446	5.595	0.185	-0.428	5.921	0.195	PRI19,PRL19,PRI,PRI.L
3		516	-0.426	4.044	0.137	-0.327	2.553	0.089	-0.383	2.639	0.092	-0.403	4.478	0.151	-0.383	4.633	0.156	PRI19
3		528	-0.455	4.236	0.143	-0.322	2.201	0.077	-0.366	2.07	0.073	-0.415	4.169	0.141	-0.398	4.247	0.144	PRI19
3		542	-0.419	4.014	0.136	-0.333	2.669	0.093	-0.327	1.744	0.062	-0.376	3.719	0.127	-0.362	4.007	0.136	PRI19
3		552	-0.44	4.316	0.146	-0.352	2.863	0.099	-0.379	2.243	0.079	-0.417	4.408	0.149	-0.396	4.634	0.156	PRI19
3		554	-0.437	4.43	0.149	-0.325	2.52	0.088	-0.407	2.915	0.101	-0.425	4.99	0.167	-0.398	5.025	0.168	PRI19,PRI,PRI.L
.

## Sheet: S.T7_305Gene
Supplementary TABLE S7 | List 305 genes in the QTL region from 36.17 Mbp to 39.83 Mbp on chromosome 3 for ashy stem blight resistance in common bean
Gene	chr	start	end	gene-defined
Phvul.003G146000	3	35535669	35537194
Phvul.003G146100	3	35556334	35558944
Phvul.003G146200	3	35559563	35563811	Syntaxin/t-SNARE family protein
Phvul.003G146300	3	35570632	35578443	SET domain-containing protein
Phvul.003G146400	3	35608031	35609575	P-loop containing nucleoside triphosphate hydrolases superfamily protein
Phvul.003G146450	3	35609856	35610155
Phvul.003G146500	3	35629949	35634998	Integral membrane Yip1 family protein
Phvul.003G146600	3	35636494	35645175	voltage dependent anion channel 4
Phvul.003G146700	3	35656105	35657037	Galactosyltransferase family protein
Phvul.003G146800	3	35678987	35679373
Phvul.003G146900	3	35694121	35699156	4-coumarate:CoA ligase 2
Phvul.003G147000	3	35707899	35712624	4-coumarate:CoA ligase 2
Phvul.003G147100	3	35735122	35736440	zinc finger protein 2
Phvul.003G147200	3	35766625	35768173	Uncharacterised protein family (UPF0497)
Phvul.003G147300	3	35790233	35792087	xyloglucan endotransglycosylase 6
Phvul.003G147400	3	35810779	35812087	xyloglucan endotransglycosylase 6
Phvul.003G147500	3	35814241	35815402	xyloglucan endotransglycosylase 6
Phvul.003G147600	3	35818410	35819779	Xyloglucan endotransglucosylase/hydrolase family protein
Phvul.003G147700	3	35820559	35821773	Xyloglucan endotransglucosylase/hydrolase family protein
Phvul.003G147800	3	35822893	35830867	Calmodulin-binding protein
Phvul.003G147900	3	35834471	35845431	adenosylmethionine-8-amino-7-oxononanoate transaminases
Phvul.003G148000	3	35848190	35865660	FGGY family of carbohydrate kinase
Phvul.003G148100	3	35868920	35875687	Protein kinase superfamily protein with octicosapeptide/Phox/Bem1p domain
Phvul.003G148200	3	35881878	35883897	myb domain protein 36
Phvul.003G148300	3	35890346	35892820	UDP-glucosyl transferase 78D2
Phvul.003G148400	3	35903615	35904357	CAP (Cysteine-rich secretory proteins, Antigen 5, and Pathogenesis-related 1 protein) superfamily protein
Phvul.003G148500	3	35904794	35905807
Phvul.003G148550	3	35920871	35921760	CAP (Cysteine-rich secretory proteins, Antigen 5, and Pathogenesis-related 1 protein) superfamily protein
Phvul.003G148600	3	35928136	35932279	CBL-interacting protein kinase 21
Phvul.003G148700	3	35953795	35959463	xylose isomerase family protein
Phvul.003G148800	3	35969839	35976403	ADP-ribosylation factor 3
Phvul.003G148900	3	36000700	36004462	Deoxyxylulose-5-phosphate synthase
Phvul.003G149000	3	36033165	36035185
Phvul.003G149100	3	36096924	36100250
Phvul.003G149200	3	36117875	36119547
Phvul.003G149300	3	36135923	36136417
Phvul.003G149400	3	36172194	36173770	Small nuclear ribonucleoprotein family protein
Phvul.003G149500	3	36183982	36185976	glutamate receptor 2.5; 2.8
Phvul.003G149600	3	36208898	36211057	glutamate receptor 2.5
Phvul.003G149700	3	36225366	36227297	glutamate receptor 2.5
Phvul.003G149800	3	36235244	36242122	diacylglycerol kinase 7
Phvul.003G149900	3	36265240	36271892
Phvul.003G150000	3	36279295	36282858	BNR/Asp-box repeat family protein
Phvul.003G150200	3	36292319	36296168	BNR/Asp-box repeat family protein
Phvul.003G150300	3	36334751	36339653	Double Clp-N motif-containing P-loop nucleoside triphosphate hydrolases superfamily protein
Phvul.003G150400	3	36376870	36380279	trehalose phosphatase/synthase 11
Phvul.003G150500	3	36395806	36398828
Phvul.003G150600	3	36403427	36404785
Phvul.003G150700	3	36416365	36416910	RING/U-box superfamily protein
Phvul.003G150800	3	36438176	36440362	RING/U-box superfamily protein
Phvul.003G150900	3	36474397	36480791	XB3 ortholog 2 in Arabidopsis thaliana
Phvul.003G151000	3	36498998	36503264	Alg9-like mannosyltransferase family
Phvul.003G151100	3	36505704	36508631	Acyl-CoA N-acyltransferases (NAT) superfamily protein
Phvul.003G151200	3	36516092	36518936	Plant protein of unknown function (DUF828) with plant pleckstrin homology-like region
Phvul.003G151300	3	36534360	36535835
Phvul.003G151400	3	36569630	36570206
Phvul.003G151500	3	36579805	36582752
Phvul.003G151600	3	36586506	36592228	Fatty acid hydroxylase superfamily
Phvul.003G151700	3	36636739	36639227	nodulin MtN21 /EamA-like transporter family protein
Phvul.003G151800	3	36668695	36671299	tetraspanin8
Phvul.003G151900	3	36688880	36693163	cytochrome C oxidase 6B
Phvul.003G152000	3	36698420	36701513
Phvul.003G152100	3	36705636	36706088	glycine-rich protein
Phvul.003G152200	3	36713639	36714505
Phvul.003G152300	3	36725481	36727430	UDP-D-glucuronate 4-epimerase 1
Phvul.003G152400	3	36733938	36737811	Metal-dependent phosphohydrolase
Phvul.003G152500	3	36739974	36748748	HAD-superfamily hydrolase, subfamily IG, 5\'-nucleotidase
Phvul.003G152600	3	36750698	36756591	AFG1-like ATPase family protein
Phvul.003G152700	3	36760489	36764049	Protein of unknown function (DUF788)
Phvul.003G152800	3	36768348	36774725	homolog of yeast autophagy 18 (ATG18) B
Phvul.003G152900	3	36779067	36784453	Leucine-rich repeat protein kinase family protein
Phvul.003G153000	3	36812441	36813773	Class I glutamine amidotransferase-like superfamily protein
Phvul.003G153100	3	36826123	36828991	ARIA-interacting double AP2 domain protein
Phvul.003G153200	3	36840871	36843849	heptahelical transmembrane protein2
Phvul.003G153300	3	36847917	36848633
Phvul.003G153400	3	36852468	36855377	Transducin/WD40 repeat-like superfamily protein
Phvul.003G153500	3	36856202	36858234
Phvul.003G153600	3	36859573	36859707	Polyketide cyclase/dehydrase and lipid transport superfamily protein
Phvul.003G153700	3	36859812	36862779	Ribosomal protein L35
Phvul.003G153800	3	36865951	36872736
Phvul.003G153901	3	36889821	36936428	DNA/RNA polymerases superfamily protein
Phvul.003G154000	3	36948002	36951212	Leucine-rich receptor-like protein kinase family protein
Phvul.003G154100	3	36969646	36971243	Protein of unknown function, DUF593
Phvul.003G154200	3	36974632	36977583	Calcium-binding EF-hand family protein
Phvul.003G154300	3	36997556	37003115	Family of unknown function (DUF566)
Phvul.003G154400	3	37003606	37006452	Pentatricopeptide repeat (PPR) superfamily protein
Phvul.003G154500	3	37010780	37023652	snRNA activating complex family protein
Phvul.003G154600	3	37024434	37030325	Cellulose synthase family protein
Phvul.003G154700	3	37033098	37039167	Translation initiation factor 3 protein
Phvul.003G154800	3	37040355	37042304	heat shock protein 70B
Phvul.003G154900	3	37051538	37057322	MIF4G domain-containing protein / MA3 domain-containing protein
Phvul.003G155000	3	37059009	37062325	multipolar spindle 1
Phvul.003G155100	3	37068041	37069700	SKP1 interacting partner 1
Phvul.003G155150	3	37075426	37076455	Low temperature and salt responsive protein family
Phvul.003G155200	3	37082724	37086061	zinc ion binding;nucleic acid binding
Phvul.003G155300	3	37088480	37091612
Phvul.003G155400	3	37095275	37101291	alpha/beta-Hydrolases superfamily protein
Phvul.003G155500	3	37110172	37114121	signal recognition particle receptor alpha subunit family protein
Phvul.003G155600	3	37121338	37123133	early nodulin-like protein 12
Phvul.003G155700	3	37126476	37126733
Phvul.003G155800	3	37131447	37140302	cyclic nucleotide gated channel 5
Phvul.003G155900	3	37143355	37146173	Endomembrane protein 70 protein family
Phvul.003G156000	3	37148706	37152086	DNAse I-like superfamily protein
Phvul.003G156100	3	37154106	37159801	Cytosol aminopeptidase family protein
Phvul.003G156200	3	37166110	37170745	DNA glycosylase superfamily protein
Phvul.003G156300	3	37177816	37184128	WRKY DNA-binding protein 32
Phvul.003G156333	3	37202243	37205354	eukaryotic elongation factor 5A-1
Phvul.003G156366	3	37209311	37212260	Leucine-rich repeat protein kinase family protein
Phvul.003G156400	3	37231101	37238154	ubiquitin-specific protease 23
Phvul.003G156500	3	37244911	37247035	BTB/POZ domain with WD40/YVTN repeat-like protein
Phvul.003G156600	3	37247686	37253392	fatty acid desaturase 6
Phvul.003G156700	3	37261163	37271782	actin binding
Phvul.003G156800	3	37274499	37284777	C-terminal domain phosphatase-like 4
Phvul.003G156900	3	37297959	37300112	SOS3-interacting protein 3
Phvul.003G157000	3	37334158	37335332	Cytochrome c oxidase, subunit Vib family protein
Phvul.003G157100	3	37340628	37343770	LJRHL1-like 1
Phvul.003G157200	3	37347623	37352122	aldehyde dehydrogenase 11A3
Phvul.003G157300	3	37369276	37370643
Phvul.003G157400	3	37372419	37375205	Pseudouridine synthase family protein
Phvul.003G157500	3	37378080	37381316	Tetratricopeptide repeat (TPR)-like superfamily protein
Phvul.003G157600	3	37388314	37398446	homolog of yeast FIP1 [V]
Phvul.003G157700	3	37402518	37403376	Eukaryotic protein of unknown function (DUF872)
Phvul.003G157800	3	37403436	37405196	non-intrinsic ABC protein 10
Phvul.003G157900	3	37406657	37406857
Phvul.003G158000	3	37414525	37418276	SHV3-like 5
Phvul.003G158100	3	37422521	37423855	temperature-induced lipocalin
Phvul.003G158200	3	37425086	37429190	response regulator 12
Phvul.003G158300	3	37444209	37447792	alpha/beta-Hydrolases superfamily protein
Phvul.003G158400	3	37451264	37455800	Calcineurin-like metallo-phosphoesterase superfamily protein
Phvul.003G158500	3	37464341	37465904	Glycosyl hydrolase family protein with chitinase insertion domain
Phvul.003G158600	3	37474854	37485227	S-locus lectin protein kinase family protein
Phvul.003G158700	3	37486636	37489949	cysteine-rich RLK (RECEPTOR-like protein kinase) 10
Phvul.003G158800	3	37492778	37495197	Glycosyl hydrolase family protein with chitinase insertion domain
Phvul.003G158900	3	37499190	37505048	Domain of unknown function (DUF298)
Phvul.003G159000	3	37509583	37510734	F-box and associated interaction domains-containing protein
Phvul.003G159100	3	37513236	37514021	Ribosomal protein L39 family protein
Phvul.003G159200	3	37516916	37521492	H(+)-ATPase 8
Phvul.003G159300	3	37643409	37646589	Protein of unknown function DUF92, transmembrane
Phvul.003G159400	3	37676255	37687230	pleiotropic drug resistance 4
Phvul.003G159500	3	37690878	37700069	LisH dimerisation motif;WD40/YVTN repeat-like-containing domain
Phvul.003G159600	3	37715459	37721761	Sodium Bile acid symporter family
Phvul.003G159700	3	37734035	37737603	Leucine-rich repeat protein kinase family protein
Phvul.003G159800	3	37767061	37769918	Homeodomain-like superfamily protein
Phvul.003G159900	3	37773913	37778618	RNA-binding (RRM/RBD/RNP motifs) family protein
Phvul.003G160000	3	37802029	37809557	Stabilizer of iron transporter SufD / Polynucleotidyl transferase
Phvul.003G160100	3	37813939	37815399	golgi nucleotide sugar transporter 4
Phvul.003G160200	3	37818583	37821282	Stabilizer of iron transporter SufD / Polynucleotidyl transferase
Phvul.003G160300	3	37827309	37827509
Phvul.003G160400	3	37852431	37855038	3-ketoacyl-CoA synthase 11
Phvul.003G160500	3	37867710	37873133	Transducin/WD40 repeat-like superfamily protein
Phvul.003G160600	3	37899154	37900201	plant natriuretic peptide A
Phvul.003G160700	3	37908175	37917125	RING/FYVE/PHD zinc finger superfamily protein
Phvul.003G160800	3	37917646	37924375	K+ transporter 1
Phvul.003G160900	3	37988558	37990064
Phvul.003G161000	3	37992712	37995427
Phvul.003G161100	3	38000184	38002706	RAN GTPase 3
Phvul.003G161200	3	38025487	38028923	Cytochrome P450 superfamily protein
Phvul.003G161300	3	38036773	38042467	Plant Tudor-like RNA-binding protein
Phvul.003G161400	3	38064804	38065037
Phvul.003G161500	3	38073321	38075049	Protein kinase superfamily protein
Phvul.003G161600	3	38080129	38084511	PPPDE putative thiol peptidase family protein
Phvul.003G161700	3	38089235	38090718	plastid transcriptionally active 5
Phvul.003G161800	3	38094456	38098138	RNA polymerase II transcription mediators
Phvul.003G161900	3	38101111	38104552	Tetratricopeptide repeat (TPR)-like superfamily protein
Phvul.003G162000	3	38102604	38107031	plastid transcriptionally active 5
Phvul.003G162100	3	38119149	38121225	AGC (cAMP-dependent, cGMP-dependent and protein kinase C) kinase family protein
Phvul.003G162150	3	38130586	38131584	early nodulin-related
Phvul.003G162200	3	38130510	38137758	early nodulin-related
Phvul.003G162300	3	38138051	38140252	Tetratricopeptide repeat (TPR)-like superfamily protein
Phvul.003G162400	3	38151881	38153482	Ran BP2/NZF zinc finger-like superfamily protein
Phvul.003G162500	3	38160568	38162888	Ran BP2/NZF zinc finger-like superfamily protein
Phvul.003G162600	3	38180169	38182817	Zinc finger (CCCH-type) family protein
Phvul.003G162700	3	38187273	38191020	nudix hydrolase homolog 19
Phvul.003G162800	3	38191373	38193088	aspartate-glutamate racemase family
Phvul.003G162900	3	38199271	38205142	FAD/NAD(P)-binding oxidoreductase
Phvul.003G163000	3	38208068	38209216	F-box and associated interaction domains-containing protein
Phvul.003G163100	3	38212270	38215115	CCCH-type zinc finger family protein
Phvul.003G163200	3	38216402	38217179
Phvul.003G163300	3	38225336	38227583	Dynein light chain type 1 family protein
Phvul.003G163400	3	38234728	38236115	Lactoylglutathione lyase / glyoxalase I family protein
Phvul.003G163500	3	38241884	38245154
Phvul.003G163600	3	38249582	38253373	Galactose oxidase/kelch repeat superfamily protein
Phvul.003G163700	3	38264295	38267316	P-loop containing nucleoside triphosphate hydrolases superfamily protein
Phvul.003G163800	3	38270738	38272486	Mitochondrial substrate carrier family protein
Phvul.003G163900	3	38273012	38276641	ribosome biogenesis regulatory protein (RRS1) family protein
Phvul.003G163950	3	38294181	38295596	Ribosomal protein L7Ae/L30e/S12e/Gadd45 family protein
Phvul.003G164000	3	38317186	38321740	Major facilitator superfamily protein
Phvul.003G164100	3	38336890	38337927	Nucleotide-sugar transporter family protein
Phvul.003G164200	3	38370256	38373583	Core-2/I-branching beta-1,6-N-acetylglucosaminyltransferase family protein
Phvul.003G164300	3	38377195	38380900
Phvul.003G164400	3	38380973	38384061
Phvul.003G164500	3	38384186	38387426	DnaJ/Hsp40 cysteine-rich domain superfamily protein
Phvul.003G164600	3	38388076	38391079	Peroxidase superfamily protein
Phvul.003G164800	3	38423162	38425892	receptor-like protein kinase 1
Phvul.003G164900	3	38433638	38436314	SPX domain gene 2
Phvul.003G165000	3	38447392	38448552	Integrase-type DNA-binding superfamily protein
Phvul.003G165100	3	38456045	38459845	Ypt/Rab-GAP domain of gyp1p superfamily protein
Phvul.003G165200	3	38473405	38474414
Phvul.003G165300	3	38481763	38483572	Ribosomal protein L36
Phvul.003G165400	3	38488509	38491846
Phvul.003G165500	3	38522179	38525896	EIN3-binding F box protein 1
Phvul.003G165600	3	38530845	38532114
Phvul.003G165700	3	38535457	38548714	Protein kinase superfamily protein
Phvul.003G165800	3	38553433	38554706	copper ion binding;electron carriers
Phvul.003G165900	3	38566235	38568153	Tetratricopeptide repeat (TPR)-like superfamily protein
Phvul.003G166000	3	38571964	38574288	Nucleoside transporter family protein
Phvul.003G166100	3	38602330	38606127	plant-specific transcription factor YABBY family protein
Phvul.003G166200	3	38641109	38646292	methyl-CPG-binding domain 11
Phvul.003G166300	3	38646650	38649891	chloroplast thylakoid lumen protein
Phvul.003G166400	3	38663695	38667194	Glycosyl hydrolase superfamily protein
Phvul.003G166500	3	38670814	38671719	blue-copper-binding protein
Phvul.003G166600	3	38674845	38676034	uclacyanin 1
Phvul.003G166700	3	38681784	38683272	copper ion binding;electron carriers
Phvul.003G166800	3	38693589	38694901	copper ion binding;electron carriers
Phvul.003G166900	3	38708290	38712131
Phvul.003G167101	3	38725761	38741843	Transducin family protein / WD-40 repeat family protein
Phvul.003G167300	3	38743598	38745409	epsin N-terminal homology (ENTH) domain-containing protein / clathrin assembly protein-related
Phvul.003G167400	3	38748959	38756949	zinc finger (ubiquitin-hydrolase) domain-containing protein
Phvul.003G167500	3	38757421	38767430	WUS-interacting protein 2
Phvul.003G167600	3	38789151	38791955	beta-1,4-N-acetylglucosaminyltransferase family protein
Phvul.003G167700	3	38800498	38801885	auxin-induced protein 13
Phvul.003G167800	3	38825382	38840989	RabGAP/TBC domain-containing protein
Phvul.003G168000	3	38867946	38872171	Protein kinase superfamily protein
Phvul.003G168100	3	38889664	38891825	Ubiquitin system component Cue protein
Phvul.003G168200	3	38895188	38895871	Calcium-binding EF-hand family protein
Phvul.003G168301	3	38942980	38945574
Phvul.003G168400	3	38951347	38951460
Phvul.003G168500	3	38982417	38982757	Di-haem cytochrome, transmembrane;Cytochrome b/b6, C-terminal
Phvul.003G168700	3	38998384	39004231	Small nuclear RNA activating complex (SNAPc), subunit SNAP43 protein
Phvul.003G168800	3	39004746	39007688	Raffinose synthase family protein
Phvul.003G168900	3	39014196	39021279
Phvul.003G169000	3	39031349	39038367	Tetratricopeptide repeat (TPR)-like superfamily protein
Phvul.003G169100	3	39045812	39048063	Bifunctional inhibitor/lipid-transfer protein/seed storage 2S albumin superfamily protein
Phvul.003G169200	3	39069551	39072369	vesicle-associated membrane protein 713
Phvul.003G169300	3	39077000	39079726	BSD domain-containing protein
Phvul.003G169400	3	39084455	39089736	ENTH/ANTH/VHS superfamily protein
Phvul.003G169500	3	39115581	39125281	MAK10 homologue
Phvul.003G169600	3	39129062	39132422	Exostosin family protein
Phvul.003G169700	3	39144814	39147689	xylogalacturonan deficient 1
Phvul.003G169800	3	39157618	39159706	Exostosin family protein
Phvul.003G169900	3	39160816	39162654	Exostosin family protein
Phvul.003G170000	3	39165607	39168499	heptahelical transmembrane protein1
Phvul.003G170100	3	39178482	39185935	sucrose phosphate synthase 1F
Phvul.003G170200	3	39224611	39229211	calmodulin-binding receptor-like cytoplasmic kinase 3
Phvul.003G170300	3	39229390	39235955	Voltage-gated chloride channel family protein
Phvul.003G170400	3	39253662	39264048	Calcium-dependent lipid-binding (CaLB domain) family protein
Phvul.003G170500	3	39265137	39271955	purple acid phosphatase 26
Phvul.003G170566	3	39273686	39274766	purple acid phosphatase 26
Phvul.003G170632	3	39275121	39276274	purple acid phosphatase 26
Phvul.003G170700	3	39282719	39282949	x-ray induced transcript 1
Phvul.003G170800	3	39289231	39290619
Phvul.003G170900	3	39293276	39299144	Avirulence induced gene (AIG1) family protein
Phvul.003G171000	3	39301611	39306056	ubiquitin-specific protease 22
Phvul.003G171100	3	39309672	39311741
Phvul.003G171200	3	39314613	39317230	actin-related protein C3
Phvul.003G171300	3	39323571	39326912	monogalactosyldiacylglycerol synthase 2
Phvul.003G171400	3	39340730	39342540	RING/U-box superfamily protein
Phvul.003G171500	3	39367127	39371760	Inorganic H pyrophosphatase family protein
Phvul.003G171600	3	39373416	39375232	2-oxoglutarate (2OG) and Fe(II)-dependent oxygenase superfamily protein
Phvul.003G171700	3	39383189	39394463	phosphate transporter 4;5
Phvul.003G171800	3	39395681	39398905	glucuronidase 3
Phvul.003G171900	3	39410745	39414416	NAD(P)-binding Rossmann-fold superfamily protein
Phvul.003G172000	3	39415965	39417988
Phvul.003G172100	3	39432979	39435403	adenylate cyclases
Phvul.003G172200	3	39437484	39439644
Phvul.003G172300	3	39440276	39447656	Ankyrin repeat family protein with DHHC zinc finger domain
Phvul.003G172400	3	39452306	39462226	Leucine-rich repeat family protein
Phvul.003G172500	3	39462802	39466830	Octicosapeptide/Phox/Bem1p (PB1) domain-containing protein / tetratricopeptide repeat (TPR)-containing protein
Phvul.003G172600	3	39467753	39468268
Phvul.003G172700	3	39473633	39476312	ATP binding cassette protein 1
Phvul.003G172800	3	39494974	39498804	calcium-binding EF hand family protein
Phvul.003G172900	3	39501550	39503906
Phvul.003G173000	3	39503087	39505975	Major facilitator superfamily protein
Phvul.003G173100	3	39520801	39522469	serine-rich protein-related
Phvul.003G173200	3	39533622	39536607
Phvul.003G173300	3	39542141	39544297	PLATZ transcription factor family protein
Phvul.003G173400	3	39546363	39550183	chlororespiratory reduction 6
Phvul.003G173500	3	39555831	39556649	Preprotein translocase Sec, Sec61-beta subunit protein
Phvul.003G173600	3	39563076	39564430
Phvul.003G173700	3	39582443	39594001	Ubiquitin-like superfamily protein
Phvul.003G173800	3	39595968	39597072	ribosomal protein S11-beta
Phvul.003G173900	3	39618468	39620200	ribosomal protein S11-beta
Phvul.003G174000	3	39626009	39629259	DNA-binding protein phosphatase 1
Phvul.003G174100	3	39630065	39635109	Ribosomal protein S5/Elongation factor G/III/V family protein
Phvul.003G174200	3	39638309	39641152
Phvul.003G174300	3	39642539	39646485	RING/U-box superfamily protein
Phvul.003G174400	3	39647458	39649863
Phvul.003G174500	3	39655778	39656695	RING/U-box superfamily protein
Phvul.003G174600	3	39660887	39661948
Phvul.003G174700	3	39668015	39675445	Protein kinase superfamily protein with octicosapeptide/Phox/Bem1p domain
Phvul.003G174800	3	39675983	39676582
Phvul.003G174900	3	39677401	39684849	KNOTTED1-like homeobox gene 3
Phvul.003G175000	3	39697410	39697670
Phvul.003G175100	3	39699478	39700304
Phvul.003G175200	3	39709727	39711011	D111/G-patch domain-containing protein
Phvul.003G175300	3	39713519	39719136	D111/G-patch domain-containing protein
Phvul.003G175400	3	39722151	39724688	Endomembrane protein 70 protein family
Phvul.003G175500	3	39727350	39730378
Phvul.003G175600	3	39735311	39745624	Protein of unknown function (DUF1336)
Phvul.003G175650	3	39777112	39779605	Protein of unknown function (DUF1336)
Phvul.003G175700	3	39787808	39808931	dicer-like 4
Phvul.003G175800	3	39815227	39820599	Minichromosome maintenance (MCM2/3/5) family protein
Phvul.003G175900	3	39822021	39824655	DROUGHT SENSITIVE 1
Phvul.003G176000	3	39883661	39884065
Phvul.003G176100	3	39885179	39889181	Protein phosphatase 2A regulatory B subunit family protein

## Sheet: S.T8.R.RIL
Supplementary TABLE S8 | List of 10 RIL which showed highest resistance to Macrophomina phaseolina with lowest disease rate
RIL_R and parents	PRI19	PRL19	PRI21	PRI	RPI.L
20373Vit_27	3	3.3	3.33	3.165	3.19875
20373Vit_37	3.8	3.8	3.92	3.86	3.845
20373Vit_56	3.8	3.2	4	3.9	3.725
20373Vit_64	3.5	3.6	4.03	3.765	3.72375
20373Vit_80	3.3	3.6	4.08	3.69	3.6675
20373Vit_85	3.2	3.8	4.81	4.005	3.95375
20373Vit_92	3.8	4.1	3.67	3.735	3.82625
20373Vit_94	3.6	3.1	4.11	3.855	3.66625
20373Vit_115	3.2	3.8	3.58	3.39	3.4925
20373Vit_128	3.1	3.6	4.17	3.635	3.62625
BAT477	3.7	3	5	4.35	3.9
NY6020-4	4.3	4.6	6.5	5.4	5.13333
Average (Ȳ) in 126 RIL	5.03492	4.43016	5.73683	5.38587	5.14694
