# Supplementary material for: Identification of a QTL region for ashy stem blight resistance using genome-wide association and linage analysis in common bean recombinant inbred lines derived from BAT 477 and NY6020-4
Source: Front Plant Sci. 2022 Nov 21;13:1019263. doi: 10.3389/fpls.2022.1019263 (PMC9721262; doi:10.3389/fpls.2022.1019263)
Supplement: Supplementary file 2 [file DataSheet_2.xlsx]

## Sheet: Fig.S1.cMAP
Supplementary FIGURE S1 | Distribution of the 72,017 SNPs on the 11 chromosomes of common bean. Common bean chromosomes are on the vertical axis. Chromosome length in Mb is on the horizontal axis, and the color represents the number of SNPs per window and SNP density.

## Sheet: Fig.S2.symphysic
Supplementary FIGURE S2 | The multiple Manhattan plot (left) and QQ plot (right) symphysically GLM, MLM, and BLINK models for ashy stem blight PRI 19, PRL19, PRI21, PRI, and PRI.L pathogen resistance in 126 common bean RILs of BAT 477 and NY6020-4.
		A. multiple Manhattan plot																				B. multiple QQ-plot

## Sheet: Fig.S3.t.PRI
	Supplementary FIGURE S3 | The Manhattan and QQ plots of MLM (on top), GLM (middle) and SMR (bottom) models for ashy stem blight PRI pathogen resistance in 126 common bean RILs of BAT 477 and NY6020-4.

## Sheet: Fig.S4.PRL19
	Supplementary FIGURE S4 | The Manhattan and QQ plots of Blink and GLM models for ashy stem blight PRL 19 pathogen resistance in 126 common bean RILs of BAT 477 and NY6020-4.

## Sheet: Fig.S5.PRI21
	Supplementary FIGURE S5 | The Manhattan and QQ plots of Blink and GLM models for ashy stem blight PRI 21 pathogen resistance in 126 common bean RILs of BAT 477 and NY6020-4.

## Sheet: Fig.S6.PRI
	Supplementary FIGURE S6 | The Manhattan and QQ plots of Blink and GLM models for ashy stem blight PRI pathogen resistance in 126 common bean RILs of BAT 477 and NY6020-4.

## Sheet: Fig.S7.PRI.L
	Supplementary FIGURE S7 | The Manhattan and QQ plots of Blink and GLM models for ashy stem blight PRI.L pathogen resistance in 126 common bean RILs of BAT 477 and NY6020-4.

## Sheet: Fig.S8.combinedMap
Supplementary FIGURE S8 | 11 combined map between physical and genetic map in 126 common bean RILs of BAT 477 and NY6020-4, where x-axis presents physical distance (Mbp) and y-axis presents genetic distance (cM).

## Sheet: Fig.S9.QtlMap_chr3
	Supplementary FIGURE S9 | Five genetic maps at the QTL region on chromosome 3 created by single-trait multiple interval mapping (SMIM) with viewable SNP marker information, where x-axis presents genetic map with SNP markers and y-axis presents LOD value.

## Sheet: Fig.S10_Qtl.region
	Supplementary FIGURE S10 | The genetic map at the QTL region with the viewable SNPs on chromosome 3 created by single-trait multiple interval mapping (SM IM) for PRI19, PRL19, PRI21, PRI, and PRI.L pathogen combination resistance, where x-axis presents genetic map with SNP markers and y-axis presents LOD value.

[truncated: 1 more sheets: Fig.S11_phylogenetic]
